# Supplementary material for: Single-cell RNA sequencing reveals the molecular features of peripheral blood immune cells in children, adults and centenarians
Source: Front Immunol. 2023 Jan 10;13:1081889. doi: 10.3389/fimmu.2022.1081889 (PMC9871912; doi:10.3389/fimmu.2022.1081889)
Supplement: Supplementary file 11 [file Table_1.xls]

## Sheet: supplementary table1
Supplementary table1: The basic information of samples in 5 groups
Group	Dataset	Number	sample type	Age	Sex	Ethnicity	Single cell sequencing platform	Height(cm)	Weight(kg)	WBC（10^9/L）	HGB	Lymph（10^9/L）	Neut（10^9/L）	Mono（10^9/L）	Lymph（%）	Neut（%）	Mono（%）	UBLD	UPRO	UGLU	URBC（/L）	UWBC（/L）
1	GSE168732	H1	fresh PBMC	1.7	M	East Asian	10X 5'	/	/	/	/	/	/	/	/	/	/	/	/	/	/	/
	Unpublished	Con-2	frozen PBMC	2.75	M	East Asian	10X 3'	92	12.5	9.43	130	4.26	48.9	0.33	45.2	4.61	3.5	Negative	Negative	Negative	1	0
	Unpublished	Con-1	frozen PBMC	3	M	East Asian	10X 3'	/	14.8	5	124	2.99	1.64	0.22	59.8	32.8	4.4	Negative	Negative	Negative	1	0
	GSE168732	H2	fresh PBMC	3	F	East Asian	10X 5'	/	/	/	/	/	/	/	/	/	/	/	/	/	/	/
	GSE168732	H3	fresh PBMC	5	F	East Asian	10X 5'	/	/	/	/	/	/	/	/	/	/	/	/	/	/	/
	Unpublished	Con-3	frozen PBMC	11	M	East Asian	10X 3'	153	37.5	5.64	145	2.26	2.92	0.25	40.1	51.8	4.4	Negative	Negative	Negative	3	0
2	GSE158055	S-HC006	fresh PBMC	27	M	East Asian	10X 5'	/	/	/	/	/	/	/	/	/	/	/	/	/	/	/
	GSE158055	S-HC007	fresh PBMC	27	M	East Asian	10X 5'	/	/	/	/	/	/	/	/	/	/	/	/	/	/	/
	GSE158055	S-HC024	fresh PBMC	27	M	East Asian	10X 5'	/	/	/	/	/	/	/	/	/	/	/	/	/	/	/
	GSE158055	S-HC021	fresh PBMC	28	M	East Asian	10X 5'	/	/	/	/	/	/	/	/	/	/	/	/	/	/	/
	GSE158055	S-HC009	fresh PBMC	29	M	East Asian	10X 5'	/	/	/	/	/	/	/	/	/	/	/	/	/	/	/
	GSE158055	S-HC025	fresh PBMC	29	M	East Asian	10X 5'	/	/	/	/	/	/	/	/	/	/	/	/	/	/	/
	GSE158055	S-HC022	fresh PBMC	30	M	East Asian	10X 5'	/	/	/	/	/	/	/	/	/	/	/	/	/	/	/
	GSE158055	S-HC023	fresh PBMC	30	M	East Asian	10X 5'	/	/	/	/	/	/	/	/	/	/	/	/	/	/	/
3	GSE158055	S-HC012	fresh PBMC	33	M	East Asian	10X 5'	/	/	/	/	/	/	/	/	/	/	/	/	/	/	/
	GSE158055	S-HC004	fresh PBMC	34	M	East Asian	10X 5'	/	/	/	/	/	/	/	/	/	/	/	/	/	/	/
	GSE158055	S-HC011	fresh PBMC	35	M	East Asian	10X 5'	/	/	/	/	/	/	/	/	/	/	/	/	/	/	/
	GSE158055	S-HC014	frozen PBMC	37	M	East Asian	10X 5'	/	/	/	/	/	/	/	/	/	/	/	/	/	/	/
	GSE158055	S-HC005	fresh PBMC	37	F	East Asian	10X 5'	/	/	/	/	/	/	/	/	/	/	/	/	/	/	/
	GSE158055	S-HC008	fresh PBMC	44	M	East Asian	10X 5'	/	/	/	/	/	/	/	/	/	/	/	/	/	/	/
	GSE158055	S-HC013	frozen PBMC	45	M	East Asian	10X 5'	/	/	/	/	/	/	/	/	/	/	/	/	/	/	/
	GSE158055	S-HC003	fresh PBMC	46	M	East Asian	10X 5'	/	/	/	/	/	/	/	/	/	/	/	/	/	/	/
	SC2018	CT1	fresh PBMC	50	M	East Asian	10X 3'	/	/	/	/	/	/	/	/	/	/	/	/	/	/	/
	GSE158055	S-HC016	frozen PBMC	55	F	East Asian	10X 5'	/	/	/	/	/	/	/	/	/	/	/	/	/	/	/
	GSE158055	S-HC010	fresh PBMC	58	M	East Asian	10X 5'	/	/	/	/	/	/	/	/	/	/	/	/	/	/	/
	SC2018	CT3	fresh PBMC	60	F	East Asian	10X 3'	/	/	/	/	/	/	/	/	/	/	/	/	/	/	/
4	GSE158055	S-HC015	frozen PBMC	69	F	East Asian	10X 5'	/	/	/	/	/	/	/	/	/	/	/	/	/	/	/
	SC2018	CT2	fresh PBMC	70	F	East Asian	10X 3'	/	/	/	/	/	/	/	/	/	/	/	/	/	/	/
	SC2018	CT4	fresh PBMC	70	F	East Asian	10X 3'	/	/	/	/	/	/	/	/	/	/	/	/	/	/	/
	GSE158055	S-HC017	frozen PBMC	71	F	East Asian	10X 5'	/	/	/	/	/	/	/	/	/	/	/	/	/	/	/
	SC2018	CT5	fresh PBMC	80	M	East Asian	10X 3'	/	/	/	/	/	/	/	/	/	/	/	/	/	/	/
5	SC2018	SC1	fresh PBMC	110	F	East Asian	10X 3'	/	/	/	/	/	/	/	/	/	/	/	/	/	/	/
	SC2018	SC2	fresh PBMC	110	M	East Asian	10X 3'	/	/	/	/	/	/	/	/	/	/	/	/	/	/	/
	SC2018	SC3	fresh PBMC	110	F	East Asian	10X 3'	/	/	/	/	/	/	/	/	/	/	/	/	/	/	/
	SC2018	SC4	fresh PBMC	110	F	East Asian	10X 3'	/	/	/	/	/	/	/	/	/	/	/	/	/	/	/
	SC2018	SC5	fresh PBMC	110	F	East Asian	10X 3'	/	/	/	/	/	/	/	/	/	/	/	/	/	/	/
	SC2018	SC6	fresh PBMC	110	F	East Asian	10X 3'	/	/	/	/	/	/	/	/	/	/	/	/	/	/	/
	SC2018	SC7	fresh PBMC	110	M	East Asian	10X 3'	/	/	/	/	/	/	/	/	/	/	/	/	/	/	/
GSE168732	Single-cell RNA sequencing of peripheral blood mononuclear cells from acute Kawasaki disease patients. Nat Commun. 2021 Sep 14;12(1):5444.
GSE158055	COVID-19 immune features revealed by a large-scale single-cell transcriptome atlas. Cell. 2021 Apr 1;184(7):1895-1913.e19.
SC2018	Single-cell transcriptomics reveals expansion of cytotoxic CD4 T cells in supercentenarians. Proc Natl Acad Sci U S A. 2019 Nov 26;116(48):24242-24251.

## Sheet: supplementary table2
Supplementary table 2: marker genes of cell types
	cell type	cluster	marker gene
B cell		B cell	MS4A1、CD79A、CD79B
		naive B	IGHD、TCL1A
		memory B	IGHG1、IGHA1、AIM2
		Plasma	CD38
T cell		T cell	CD3D、CD3E、CD3G、CD4、CD8A、CD8B
	CD4+T cell	CD4+ naïve T	SELL、LEF1、TCF7、CCR7
		CD4+ memory T2(MAF)	MAF、PASK
		CD4+ memory T1(PLP2)	CRIP2、PLP2
		CD4+ memory T3(GZMK)	GZMK、CCL5
		CD4+ cytotoxic T	GZMB、GZMH、PRF1
		CD4+ IFN-related T	ISG15、IFI44L、IFIT3
	CD8+T cell	CD8+ naïve T	SELL、LEF1、TCF7、CCR7
		CD8+ memory T1	CCL5、CD27
		CD8+ memory T2	CD28、EOMES
		CD8+ cytotoxic	NKG7、GZMH、GZMB
		CD8+ cytotoxic T2（GZMK）	GZMK、CXCR3
		CD8+ cytotoxic T3	CMC1、ATP5L、ATP5E
		CD8+ cytotoxic T1（ZNF683）	ZNF683、ASCL2
		CD8+ cytotoxic T4(TNFAIP3)	TNFAIP3、CD69
		CD8+ cytotoxic T5	KLRK1、SEPTIN7
	other T cell	γδ T	TRDC、TRDV2、TRGV9
		NKT	NKG7、GNLY、KLRD1
		Proliferating T	TYMS、NKI67、STMN1
		Treg	FOXP3、CTLA4、IL2RA、RTKN2
		Undefined T	MALAT1、SF1、CAMK4
myeloid cell		myeloid cell	CD68、HLA-DRA
		CD14+ Monocyte	CD14、LYZ、S100A8、S100A9
		CD16+ Monocyte	FCGR3A、MS4A7、LST1
		DC cell	FCER1A、FLT3
		pDC	IL3RA、LILRA4
		cDC	CD1C
NK cell		NK cell	NKG7、GNLY、KLRD1、KLRF1
		CD56bright NK	IL7R、SELL、XCL1
		CD56dim NK	FCGR3A、GZMH、GZMB
		CD56dim active NK	DUSP1、FOS、JUNB
Megakaryocyte		Megakaryocyte	PF4、PPBP、NRGN

## Sheet: supplementary table3
Supplementary table 3: Cell filtration conditions of samples
sample	Raw Cells Number	Filtered Cells Number	QC-nFeature RNA	QC-nCount RNA	QC-percent.mt	QC-percent.hb	nCount_RNA	nFeature_RNA	percent.mt	percent.rp	percent.hb
CON-1	12284	10316	500-3000	＜15000	＜20	＜5	5321	1676	6.55398	34.6439	0
CON-2	12040	10274	500-3000	＜20000	＜10	＜5	6090.5	1768	4.93787	37.9396	0
CON-3	10067	8851	500-3500	＜20000	＜10	＜5	6710	1895	5.82488	36.9061	0
H1	5697	5294	500-2500	＜10000	＜5	＜5	3367	1254	2.6577	37.2624	0
H2	5080	4875	500-2500	＜10000	＜10	＜5	3254	1226	2.7897	39.1935	0
H3	5471	5079	500-2500	＜10000	＜5	＜5	3417	1338	2.44836	36.0706	0
S-HC006	/	6092	500-5000	1000-25000	＜10	/	4152	1327	2.77721	38.2847	0
S-HC007	/	7074	500-5000	1000-25000	＜10	/	4240	1423	3.88964	32.8841	0
S-HC024	/	5228	500-5000	1000-25000	＜10	/	4763.5	1554	3.99563	29.5525	0
S-HC021	/	5966	500-5000	1000-25000	＜10	/	3438	1340	4.16069	23.9648	0
S-HC009	/	4380	500-5000	1000-25000	＜10	/	4966.5	1642	4.44383	29.4851	0
S-HC025	/	4062	500-5000	1000-25000	＜10	/	4370	1472	4.02362	28.156	0
S-HC022	/	4860	500-5000	1000-25000	＜10	/	4520.5	1553	4.339	22.2324	0
S-HC023	/	4689	500-5000	1000-25000	＜10	/	4010	1506	4.34891	22.8622	0
S-HC012	/	5035	500-5000	1000-25000	＜10	/	4407	1459	4.57307	27.4346	0
S-HC004	/	6008	500-5000	1000-25000	＜10	/	4162	1481	5.05756	26.9005	0
S-HC011	/	3832	500-5000	1000-25000	＜10	/	4482.5	1493.5	4.58721	29.0899	0
S-HC014	/	8393	500-5000	1000-25000	＜10	/	3707	1444	4.96952	25.3594	0
S-HC005	/	9142	500-5000	1000-25000	＜10	/	3361	1186	3.31015	35.1618	0
S-HC008	/	3673	500-5000	1000-25000	＜10	/	5015	1632	4.44705	29.6429	0
S-HC013	/	10477	500-5000	1000-25000	＜10	/	4067	1556	4.5632	25.8247	0
S-HC003	/	4937	500-5000	1000-25000	＜10	/	4499	1622	4.65988	27.5508	0
CT1	3468	3069	500-2000	＜5000	＜10	＜5	3150	952	3.40935	47.8165	0
S-HC016	/	6974	500-5000	1000-25000	＜10	/	4053	1465	4.66256	25.9401	0
S-HC010	/	5138	500-5000	1000-25000	＜10	/	5048	1731	4.5876	21.0918	0
CT3	2798	1475	500-1000	<2500	＜10	＜5	1391	577	3.31992	39.8698	0
S-HC015	/	10772	500-5000	1000-25000	＜10	/	3401	1243	5.05855	28.9137	0
CT2	5261	3998	500-1500	＜3000	＜10	＜5	1445.5	633	3.61446	28.2634	0
CT4	4336	3341	500-2000	＜4000	＜10	＜5	2057	789	3.88862	40.3676	0
S-HC017	/	10067	500-5000	1000-25000	＜10	/	4199	1562	4.56931	26.5455	0
CT5	4131	3829	500-2500	＜10000	＜10	＜5	2841	953	3.7694	40.8424	0
SC1	6570	5923	500-2500	＜4500	＜10	＜5	2222	936	2.82548	28.3702	0
SC2	7882	5957	500-1500	＜3500	＜10	＜5	1654	752	3.04325	26.1497	0
SC3	4588	3768	500-1500	＜3500	＜10	＜5	1477	669	3.06017	28.0507	0
SC4	3678	1964	500-1500	＜2500	＜10	＜5	1382	610.5	3.25672	30.4367	0
SC5	4329	3777	500-2000	＜4000	＜10	＜5	1743	686	3.06356	33.8783	0
SC6	6668	5561	500-2500	＜4500	＜10	＜5	2348	911	3.59231	34.4384	0
SC7	7493	6757	500-2000	＜4500	＜10	＜5	2042	854	4.03055	28.7568	0

## Sheet: supplementary table4
Supplementary table 4: Top 50 marker genes of each culster
p_val	avg_log2FC	pct.1	pct.2	p_val_adj	cluster	gene
0	2.34465	0.985	0.334	0	0	GNLY
0	2.22003	0.963	0.27	0	0	FGFBP2
0	2.15529	0.964	0.271	0	0	GZMB
0	1.97553	0.933	0.321	0	0	PRF1
0	1.946	1	0.44	0	0	NKG7
0	1.94143	0.246	0.046	0	0	PTGDS
0	1.87576	0.964	0.381	0	0	CST7
0	1.83526	0.703	0.125	0	0	KLRF1
0	1.80868	0.934	0.292	0	0	GZMH
0	1.78964	0.821	0.2	0	0	FCGR3A
0	1.76114	0.913	0.387	0	0	CTSW
0	1.7606	0.869	0.266	0	0	KLRD1
0	1.75738	0.986	0.44	0	0	CCL5
0	1.69718	0.716	0.181	0	0	SPON2
0	1.66644	0.94	0.36	0	0	GZMA
0	1.61776	0.596	0.111	0	0	TRDC
0	1.60852	0.868	0.443	0	0	CD247
0	1.56135	0.61	0.156	0	0	CLIC3
0	1.53172	0.729	0.24	0	0	HOPX
0	1.46738	0.321	0.034	0	0	KLRC2
0	1.39297	0.51	0.115	0	0	PRSS23
0	1.38203	0.553	0.137	0	0	ADGRG1
0	1.38098	0.717	0.243	0	0	CCL4
0	1.25233	0.485	0.123	0	0	TTC38
0	1.24058	0.503	0.172	0	0	CX3CR1
0	1.23737	0.54	0.157	0	0	S1PR5
0	1.22478	0.64	0.305	0	0	EFHD2
0	1.218	0.91	0.693	0	0	IFITM2
0	1.21523	0.267	0.072	0	0	MYOM2
0	1.21002	0.738	0.373	0	0	TRBC1
0	1.15817	0.467	0.128	0	0	FCRL6
0	1.15748	0.365	0.08	0	0	SYNGR1
0	1.15077	0.133	0.041	0	0	S100B
0	1.13176	0.637	0.285	0	0	C12orf75
0	1.09714	0.624	0.339	0	0	CD63
0	1.08124	0.343	0.115	0	0	LAIR2
0	1.05326	0.806	0.594	0	0	LITAF
0	1.03765	0.59	0.259	0	0	KLRB1
0	1.02931	0.29	0.046	0	0	KIR2DL3
0	1.0289	0.918	0.738	0	0	HCST
0	1.02706	0.287	0.07	0	0	ASCL2
0	1.02487	0.646	0.379	0	0	ID2
0	1.0186	0.916	0.769	0	0	CYBA
0	1.01602	0.295	0.084	0	0	IGFBP7
0	1.01593	0.451	0.232	0	0	CMC1
0	1.01408	0.527	0.247	0	0	APMAP
0	1.00106	0.484	0.207	0	0	PYHIN1
0	0.990854	0.634	0.344	0	0	PLEK
0	0.988231	0.742	0.443	0	0	GZMM
0	0.987961	0.39	0.159	0	0	GNPTAB
0	2.15126	0.922	0.132	0	1	CD8B
0	2.02946	0.591	0.041	0	1	LINC02446
0	1.41317	0.362	0.095	0	1	GAS5
0	1.36876	0.361	0.099	0	1	SNHG29
0	1.30696	0.571	0.064	0	1	NELL2
0	1.30321	0.809	0.21	0	1	CCR7
0	1.29934	0.801	0.487	0	1	EEF1G
0	1.16412	0.827	0.265	0	1	TCF7
0	1.15404	0.772	0.2	0	1	LEF1
0	1.14335	0.342	0.084	0	1	PCED1B-AS1
0	1.14298	0.957	0.809	0	1	RPL17
0	1.0396	0.712	0.227	0	1	NUCB2
0	1.01802	0.98	0.61	0	1	LDHB
0	0.985378	0.343	0.087	0	1	SNHG5
0	0.978034	0.77	0.168	0	1	CD8A
0	0.976034	0.621	0.161	0	1	OXNAD1
0	0.965699	0.997	0.903	0	1	EEF1B2
0	0.934396	0.905	0.384	0	1	IL7R
0	0.929813	0.845	0.412	0	1	NOSIP
0	0.92089	1	0.988	0	1	RPS3A
0	0.91681	0.999	0.961	0	1	RPS5
0	0.913954	0.75	0.572	0	1	RPS10
0	0.908687	1	0.995	0	1	RPS12
0	0.89907	0.784	0.332	0	1	PIK3IP1
0	0.891745	0.375	0.041	0	1	LRRN3
0	0.878423	0.395	0.058	0	1	PASK
0	0.855628	0.694	0.226	0	1	CD27
0	0.850452	0.787	0.392	0	1	SNHG8
0	0.845845	0.956	0.795	0	1	RPL36A
0	0.842403	0.602	0.188	0	1	RCAN3
0	0.841974	0.511	0.115	0	1	TRABD2A
0	0.837191	0.99	0.816	0	1	NPM1
0	0.836841	0.788	0.584	0	1	RPS4Y1
0	0.83599	0.58	0.169	0	1	LDLRAP1
0	0.832979	0.519	0.131	0	1	ACTN1
0	0.831187	0.842	0.393	0	1	RGS10
0	0.827178	0.333	0.092	0	1	SNHG6
0	0.824119	0.536	0.151	0	1	PDE3B
0	0.817034	0.354	0.106	0	1	TLE5
0	0.806651	0.835	0.412	0	1	LEPROTL1
0	0.804275	1	0.994	0	1	RPL32
0	0.799694	0.625	0.2	0	1	CAMK4
0	0.789596	1	0.977	0	1	RPS21
0	0.777906	0.344	0.059	0	1	KLRK1
0	0.776617	0.523	0.204	0	1	BCL11B
0	0.776035	1	0.986	0	1	RPS13
0	0.772526	0.925	0.571	0	1	C12orf57
0	0.757556	0.578	0.194	0	1	ABLIM1
0	0.755695	0.983	0.769	0	1	SARAF
0	0.74603	1	0.99	0	1	RPS23
0	1.52884	0.805	0.214	0	2	CCR7
0	1.52609	0.778	0.203	0	2	LEF1
0	1.42405	0.825	0.268	0	2	TCF7
0	1.28404	0.922	0.385	0	2	IL7R
0	1.25857	0.641	0.152	0	2	MAL
0	1.16594	0.659	0.2	0	2	CAMK4
0	1.15823	0.839	0.415	0	2	NOSIP
0	1.12972	0.965	0.612	0	2	LDHB
0	1.06174	0.595	0.191	0	2	RCAN3
0	1.05888	0.533	0.147	0	2	IL6ST
0	1.04603	0.545	0.148	0	2	TRAT1
0	1.02749	0.981	0.513	0	2	LTB
0	1.00449	0.841	0.423	0	2	SELL
0	0.962638	0.739	0.337	0	2	PIK3IP1
0	0.955584	0.492	0.208	0	2	BCL11B
0	0.93909	0.471	0.12	0	2	TRABD2A
0	0.928209	0.701	0.323	0	2	LINC00861
0	0.899036	0.965	0.771	0	2	SARAF
0	0.883011	0.523	0.17	0	2	OXNAD1
0	0.881278	0.546	0.2	0	2	SATB1
0	0.87726	0.436	0.145	0	2	MYC
0	0.8675	0.252	0.107	0	2	SNHG29
0	0.849721	0.68	0.497	0	2	EEF1G
0	0.80516	0.609	0.234	0	2	CD27
0	0.799224	0.266	0.044	0	2	TSHZ2
0	0.796175	0.758	0.437	0	2	FOXP1
0	0.793547	0.714	0.575	0	2	RPS10
0	0.788517	0.249	0.103	0	2	GAS5
0	0.788394	0.494	0.176	0	2	LDLRAP1
0	0.773704	1	0.988	0	2	RPS3A
0	0.762195	0.993	0.904	0	2	EEF1B2
0	0.755576	0.508	0.201	0	2	ABLIM1
0	0.7519	0.747	0.42	0	2	LEPROTL1
0	0.748006	0.925	0.812	0	2	RPL17
0	0.738816	1	0.994	0	2	RPL32
0	0.737232	0.625	0.366	0	2	ETS1
0	0.735746	0.287	0.051	0	2	FHIT
0	0.734178	0.311	0.06	0	2	EPHX2
0	0.733059	0.407	0.149	0	2	MAML2
0	0.73034	1	0.986	0	2	RPS13
0	0.729016	0.791	0.549	0	2	FYB1
0	0.728749	1	0.987	0	2	TPT1
0	0.72675	0.977	0.818	0	2	NPM1
0	0.725684	0.397	0.131	0	2	TESPA1
0	0.724804	0.267	0.05	0	2	LRRN3
0	0.720745	0.913	0.681	0	2	EIF3E
0	0.711229	1	0.98	0	2	RPL9
0	0.708842	0.999	0.961	0	2	RPS5
0	0.705915	1	0.995	0	2	RPS12
0	0.703958	1	0.992	0	2	RPL30
0	2.63111	0.878	0.176	0	3	SPON2
0	2.28383	0.963	0.326	0	3	PRF1
0	2.23598	0.973	0.278	0	3	GZMB
0	2.23015	0.291	0.046	0	3	PTGDS
0	2.21145	0.757	0.151	0	3	CLIC3
0	2.10304	0.941	0.344	0	3	GNLY
0	2.08696	0.416	0.065	0	3	MYOM2
0	2.05813	0.8	0.125	0	3	KLRF1
0	2.02151	1	0.446	0	3	NKG7
0	1.94864	0.94	0.279	0	3	FGFBP2
0	1.86593	0.562	0.07	0	3	IGFBP7
0	1.84086	0.89	0.244	0	3	KLRB1
0	1.79457	0.932	0.391	0	3	CTSW
0	1.79198	0.97	0.387	0	3	CST7
0	1.78687	0.552	0.046	0	3	SH2D1B
0	1.78274	0.838	0.206	0	3	FCGR3A
0	1.77426	0.659	0.147	0	3	IL2RB
0	1.76032	0.901	0.446	0	3	CD247
0	1.75308	0.958	0.366	0	3	GZMA
0	1.74523	0.788	0.241	0	3	HOPX
0	1.73564	0.899	0.271	0	3	KLRD1
0	1.69129	0.899	0.487	0	3	CD7
0	1.6832	0.775	0.245	0	3	CCL4
0	1.54562	0.577	0.17	0	3	CX3CR1
0	1.48144	0.577	0.121	0	3	TTC38
0	1.43546	0.611	0.156	0	3	S1PR5
0	1.41301	0.439	0.112	0	3	LAIR2
0	1.37782	0.945	0.693	0	3	IFITM2
0	1.37481	0.397	0.037	0	3	AKR1C3
0	1.36254	0.657	0.242	0	3	APMAP
0	1.35849	0.383	0.057	0	3	CD160
0	1.32405	0.509	0.119	0	3	PRSS23
0	1.32276	0.559	0.141	0	3	ADGRG1
0	1.30364	0.871	0.261	0	3	FCER1G
0	1.28707	0.564	0.17	0	3	MATK
0	1.27975	0.759	0.424	0	3	PLAC8
0	1.27336	0.682	0.306	0	3	EFHD2
0	1.25461	0.812	0.442	0	3	GZMM
0	1.25177	0.31	0.054	0	3	KLRC1
0	1.24956	0.522	0.121	0	3	TRDC
0	1.24545	0.79	0.597	0	3	IFITM1
0	1.23007	0.421	0.079	0	3	PTGDR
0	1.16369	0.301	0.048	0	3	KIR2DL3
0	1.16192	0.544	0.206	0	3	PYHIN1
0	1.15661	0.474	0.163	0	3	TXK
0	1.14702	0.478	0.145	0	3	RHOC
0	1.14269	0.912	0.698	0	3	ITGB2
0	1.1256	0.572	0.226	0	3	CMC1
0	1.12066	0.482	0.171	0	3	CD300A
0	1.10797	0.601	0.309	0	3	ALOX5AP
0	2.08247	0.758	0.175	0	4	CD8A
0	1.97785	0.988	0.298	0	4	GZMH
0	1.59256	0.666	0.156	0	4	CD8B
0	1.56928	0.39	0.031	0	4	ZNF683
0	1.52188	0.947	0.28	0	4	FGFBP2
0	1.43639	1	0.448	0	4	NKG7
0	1.42252	0.999	0.447	0	4	CCL5
0	1.26966	0.822	0.408	0	4	CD3G
0	1.25675	0.923	0.494	0	4	CD3D
0	1.21002	0.736	0.343	0	4	ITGB1
0	1.17329	0.908	0.284	0	4	GZMB
0	1.15451	0.922	0.347	0	4	GNLY
0	1.14558	0.961	0.39	0	4	CST7
0	1.14262	0.579	0.172	0	4	KLRG1
0	1.12502	0.924	0.37	0	4	GZMA
0	1.10771	0.373	0.079	0	4	TRGC2
0	1.09825	0.564	0.142	0	4	ADGRG1
0	1.07812	0.776	0.405	0	4	CD2
0	1.06601	0.991	0.653	0	4	IL32
0	1.06459	0.715	0.286	0	4	C12orf75
0	1.02815	0.992	0.868	0	4	CD52
0	1.02163	0.524	0.175	0	4	CX3CR1
0	0.978778	0.899	0.648	0	4	CD99
0	0.955623	0.748	0.282	0	4	KLRD1
0	0.944475	0.473	0.122	0	4	PRSS23
0	0.936308	0.492	0.131	0	4	FCRL6
0	0.91902	0.14	0.027	0	4	TRGV3
0	0.882088	0.856	0.334	0	4	PRF1
0	0.870464	0.335	0.117	0	4	PATL2
0	0.867471	0.547	0.247	0	4	APOBEC3G
0	0.847721	0.854	0.398	0	4	CTSW
0	0.828444	0.995	0.933	0	4	SH3BGRL3
0	0.822189	0.155	0.022	0	4	TRGV2
0	0.817326	0.949	0.739	0	4	HCST
0	0.813498	0.539	0.24	0	4	SAMD3
0	0.799192	0.664	0.444	0	4	TRBC2
0	0.791972	0.794	0.444	0	4	GZMM
0	0.782472	0.127	0.018	0	4	TRGV4
0	0.781969	0.758	0.505	0	4	FLNA
0	0.77889	0.569	0.329	0	4	TRAC
0	0.776631	0.663	0.346	0	4	PLEK
0	0.773335	0.911	0.578	0	4	CD3E
0	0.753683	0.613	0.332	0	4	SYNE2
0	0.751339	0.637	0.404	0	4	YWHAQ
0	0.745111	0.374	0.123	0	4	TGFBR3
0	0.742798	0.997	0.796	0	4	S100A4
0	0.742598	0.83	0.466	0	4	LGALS1
0	0.739396	0.366	0.14	0	4	CYTOR
0	0.73865	0.6	0.364	0	4	SLC9A3R1
0	0.728674	0.586	0.313	0	4	EFHD2
0	1.28353	0.688	0.224	0	5	CCR7
0	1.15105	0.71	0.278	0	5	TCF7
0	1.13324	0.626	0.215	0	5	LEF1
0	1.10499	0.934	0.616	0	5	LDHB
0	1.07999	0.764	0.422	0	5	NOSIP
0	1.03002	0.506	0.163	0	5	MAL
0	0.904438	0.944	0.773	0	5	SARAF
0	0.896078	0.951	0.517	0	5	LTB
0	0.887123	0.509	0.212	0	5	CAMK4
0	0.854323	0.999	0.986	0	5	RPS13
0	0.853015	0.635	0.345	0	5	PIK3IP1
0	0.847456	1	0.994	0	5	RPL32
0	0.841974	1	0.988	0	5	RPS3A
0	0.832721	0.989	0.905	0	5	EEF1B2
0	0.827108	1	0.992	0	5	RPL30
0	0.823801	0.824	0.581	0	5	C12orf57
0	0.817035	1	0.995	0	5	RPS12
0	0.781104	0.688	0.425	0	5	LEPROTL1
0	0.778212	0.998	0.963	0	5	RPL22
0	0.775098	0.997	0.962	0	5	RPS5
0	0.761894	0.444	0.202	0	5	RCAN3
0	0.760189	0.999	0.976	0	5	RPL5
0	0.759867	1	0.994	0	5	RPL11
0	0.732268	0.956	0.82	0	5	NPM1
0	0.730249	0.501	0.279	0	5	FLT3LG
0	0.729412	0.412	0.183	0	5	LDLRAP1
0	0.729012	0.512	0.241	0	5	CD27
0	0.725589	1	0.99	0	5	RPS23
0	0.721106	0.348	0.129	0	5	TRABD2A
0	0.716716	0.823	0.394	0	5	IL7R
0	0.698116	0.717	0.433	0	5	SELL
0	0.696886	1	0.995	0	5	RPL34
0	0.692822	0.998	0.98	0	5	RPL9
0	0.691333	0.626	0.501	0	5	EEF1G
0	0.686007	0.999	0.985	0	5	RPS25
0	0.684994	1	0.995	0	5	RPS15A
0	0.684066	0.672	0.408	0	5	RGS10
0	0.681282	0.999	0.991	0	5	RPL35A
0	0.677512	1	0.993	0	5	RPS8
0	0.672872	1	0.996	0	5	RPS27A
0	0.66655	1	0.994	0	5	RPL19
0	0.655482	1	0.996	0	5	RPL13
0	0.655285	0.999	0.994	0	5	RPS14
0	0.645967	1	0.99	0	5	RPS4X
0	0.645928	0.723	0.582	0	5	NOP53
0	0.644305	0.998	0.978	0	5	RPS21
0	0.641106	0.999	0.986	0	5	RPL18
0	0.638146	0.999	0.987	0	5	RPS6
0	0.636551	0.849	0.686	0	5	EIF3E
0	0.633593	1	0.993	0	5	RPL39
0	3.08916	0.999	0.202	0	6	LYZ
0	2.80172	0.979	0.129	0	6	FCN1
0	2.77784	0.997	0.192	0	6	CST3
0	2.70893	0.995	0.213	0	6	S100A9
0	2.54581	0.88	0.062	0	6	LGALS2
0	2.40357	0.928	0.106	0	6	VCAN
0	2.33166	0.995	0.417	0	6	CTSS
0	2.3112	0.873	0.081	0	6	CD14
0	2.30829	0.901	0.089	0	6	MS4A6A
0	2.26837	0.991	0.173	0	6	S100A8
0	2.22395	0.984	0.242	0	6	AIF1
0	2.22012	0.991	0.498	0	6	PSAP
0	2.2056	0.922	0.112	0	6	SERPINA1
0	2.15429	0.933	0.186	0	6	TYMP
0	2.14118	0.999	0.365	0	6	TYROBP
0	2.12609	0.902	0.173	0	6	GRN
0	2.05407	0.87	0.107	0	6	CFD
0	2.04614	0.848	0.148	0	6	LGALS3
0	2.04219	1	0.977	0	6	FTL
0	2.01008	1	0.97	0	6	FTH1
0	2.00972	0.889	0.114	0	6	MNDA
0	1.98121	0.892	0.097	0	6	CSTA
0	1.9737	0.887	0.342	0	6	FOS
0	1.96944	0.975	0.497	0	6	SAT1
0	1.95835	0.862	0.124	0	6	SPI1
0	1.93859	0.981	0.183	0	6	LST1
0	1.93762	0.871	0.134	0	6	CYBB
0	1.93237	0.979	0.261	0	6	FCER1G
0	1.91641	0.987	0.556	0	6	NEAT1
0	1.91587	0.868	0.139	0	6	FGL2
0	1.89632	0.828	0.106	0	6	CD68
0	1.89186	0.768	0.07	0	6	CPVL
0	1.87516	0.939	0.312	0	6	NPC2
0	1.8743	0.825	0.111	0	6	CFP
0	1.85374	0.978	0.513	0	6	S100A11
0	1.84405	0.807	0.08	0	6	CSF3R
0	1.8273	0.902	0.246	0	6	AP1S2
0	1.8264	0.92	0.372	0	6	TKT
0	1.78879	0.172	0.026	0	6	RP11-1143G9.4
0	1.78433	0.999	0.849	0	6	S100A6
0	1.77642	0.82	0.084	0	6	S100A12
0	1.76742	0.571	0.057	0	6	MAFB
0	1.74532	0.834	0.171	0	6	FCGRT
0	1.74408	0.742	0.07	0	6	TNFAIP2
0	1.74395	0.787	0.092	0	6	NCF2
0	1.73865	0.993	0.333	0	6	HLA-DRA
0	1.6711	0.76	0.081	0	6	CLEC7A
0	1.67099	0.947	0.48	0	6	TSPO
0	1.64213	0.454	0.067	0	6	CDKN1A
0	1.63375	0.526	0.047	0	6	TMEM176B
0	3.70983	0.916	0.043	0	7	IGHM
0	3.66213	0.87	0.009	0	7	TCL1A
0	3.60052	0.977	0.06	0	7	CD79A
0	3.30942	0.947	0.048	0	7	MS4A1
0	3.24069	0.583	0.116	0	7	IGKC
0	2.90475	1	0.762	0	7	CD74
0	2.8788	0.376	0.051	0	7	IGLC2
0	2.83926	0.759	0.016	0	7	IGHD
0	2.83847	1	0.333	0	7	HLA-DRA
0	2.83008	0.878	0.103	0	7	CD79B
0	2.51732	0.715	0.017	0	7	FCER2
0	2.45819	0.743	0.031	0	7	LINC00926
0	2.37062	0.92	0.211	0	7	HLA-DQB1
0	2.29553	0.755	0.042	0	7	BANK1
0	2.27746	0.751	0.1	0	7	HVCN1
0	2.26741	0.821	0.132	0	7	HLA-DQA1
0	2.22552	0.915	0.353	0	7	HLA-DRB1
0	2.19978	0.752	0.119	0	7	MEF2C
0	2.1943	0.988	0.49	0	7	HLA-DPB1
0	2.19141	0.992	0.81	0	7	CD37
0	2.15431	0.984	0.468	0	7	HLA-DPA1
0	2.1192	0.606	0.019	0	7	VPREB3
0	2.11584	0.26	0.022	0	7	IGLC3
0	2.08029	0.795	0.337	0	7	HLA-DRB5
0	2.01511	0.606	0.059	0	7	PLPP5
0	2.00738	0.525	0.028	0	7	FAM129C
0	1.9391	0.573	0.132	0	7	HLA-DQA2
0	1.93748	0.62	0.053	0	7	RALGPS2
0	1.91366	0.828	0.206	0	7	HLA-DMA
0	1.77837	0.53	0.018	0	7	FCRL1
0	1.75737	0.547	0.114	0	7	IL4R
0	1.75054	0.55	0.042	0	7	AFF3
0	1.73365	0.676	0.132	0	7	HLA-DMB
0	1.71816	0.524	0.024	0	7	CD22
0	1.67928	0.809	0.247	0	7	NCF1
0	1.62736	0.473	0.022	0	7	FCRLA
0	1.60571	0.336	0.112	0	7	CD83
0	1.59012	0.714	0.235	0	7	SNX2
0	1.58236	0.46	0.02	0	7	CD19
0	1.57483	0.537	0.064	0	7	SWAP70
0	1.55336	0.454	0.024	0	7	CD72
0	1.49739	0.479	0.052	0	7	EAF2
0	1.47601	0.451	0.019	0	7	HLA-DOB
0	1.46363	0.517	0.081	0	7	IRF8
0	1.43686	0.551	0.142	0	7	STX7
0	1.43449	0.414	0.011	0	7	TSPAN13
0	1.42796	0.467	0.058	0	7	BCL11A
0	1.41909	0.442	0.034	0	7	CD40
0	1.40042	0.399	0.03	0	7	ADAM28
0	1.39916	0.535	0.121	0	7	CYB561A3
0	1.28479	0.978	0.522	0	8	LTB
0	1.15145	0.903	0.397	0	8	IL7R
0	1.13831	0.608	0.164	0	8	MAL
0	1.05498	0.947	0.621	0	8	LDHB
0	1.03892	0.524	0.148	0	8	AQP3
0	1.00183	0.734	0.284	0	8	TCF7
0	0.931486	0.518	0.157	0	8	TRAT1
0	0.906103	0.621	0.222	0	8	LEF1
0	0.896303	0.468	0.135	0	8	INPP4B
0	0.835624	0.451	0.153	0	8	GPR183
0	0.833365	0.757	0.427	0	8	NOSIP
0	0.78051	0.519	0.202	0	8	RCAN3
0	0.725647	0.577	0.279	0	8	FLT3LG
0	0.719579	0.575	0.243	0	8	CD27
0	0.704827	0.266	0.049	0	8	TSHZ2
0	0.704547	0.591	0.235	0	8	CCR7
0	0.701382	0.741	0.557	0	8	FYB1
0	0.700211	0.243	0.086	0	8	CISH
0	0.682455	0.523	0.216	0	8	CAMK4
0	0.677016	0.387	0.137	0	8	TESPA1
0	0.66492	0.701	0.41	0	8	TMEM123
0	0.653	0.455	0.208	0	8	PIM2
0	0.650643	0.934	0.776	0	8	SARAF
0	0.630834	1	0.988	0	8	RPS6
0	0.629577	0.426	0.178	0	8	CD5
0	0.628072	0.375	0.154	0	8	MYC
0	0.608449	0.305	0.075	0	8	CD40LG
0	0.603605	0.249	0.073	0	8	PASK
0	0.597666	0.995	0.932	0	8	RPL4
0	0.594792	0.705	0.438	0	8	SELL
0	0.594374	1	0.995	0	8	RPS12
0	0.591656	0.441	0.192	0	8	DGKA
0	0.589866	0.384	0.153	0	8	SERINC5
0	0.585503	0.592	0.331	0	8	TRAC
0	0.581633	1	0.991	0	8	RPS18
0	0.576521	1	0.986	0	8	RPS25
0	0.574583	1	0.987	0	8	TPT1
0	0.571225	0.401	0.19	0	8	TRADD
0	0.569523	1	0.99	0	8	RPS4X
0	0.565807	0.946	0.791	0	8	HINT1
0	0.562287	1	0.993	0	8	RPS8
0	0.561021	1	0.982	0	8	RPL36
0	0.558434	0.373	0.182	0	8	USHBP1
0	0.557598	1	0.994	0	8	RPL32
0	0.552745	0.679	0.429	0	8	LEPROTL1
0	0.551401	0.627	0.35	0	8	PIK3IP1
0	0.550226	1	0.996	0	8	RPL13
0	0.547415	0.534	0.276	0	8	ITM2A
0	0.545633	1	0.998	0	8	EEF1A1
1.33596e-158	0.822799	0.313	0.204	4.05759e-154	8	MT1X
0	4.26057	0.999	0.222	0	9	S100A9
0	4.14079	1	0.182	0	9	S100A8
0	3.47008	0.951	0.087	0	9	S100A12
0	3.42592	1	0.21	0	9	LYZ
0	3.17518	0.97	0.113	0	9	VCAN
0	2.80888	0.969	0.138	0	9	FCN1
0	2.79209	0.265	0.024	0	9	RP11-1143G9.4
0	2.65655	0.909	0.122	0	9	MNDA
0	2.41094	0.846	0.09	0	9	CD14
0	2.38612	0.882	0.106	0	9	CSTA
0	2.38276	0.99	0.424	0	9	CTSS
0	2.28379	0.986	0.201	0	9	CST3
0	2.22303	0.91	0.347	0	9	FOS
0	2.16938	0.795	0.089	0	9	CSF3R
0	2.09806	0.997	0.372	0	9	TYROBP
0	2.09322	0.826	0.101	0	9	MS4A6A
0	2.0494	0.83	0.144	0	9	CYBB
0	2.03416	0.999	0.851	0	9	S100A6
0	2.0123	1	0.977	0	9	FTL
0	2.00665	0.959	0.252	0	9	AIF1
0	2.00555	0.837	0.184	0	9	GRN
0	1.99186	0.963	0.193	0	9	LST1
0	1.9623	0.865	0.197	0	9	TYMP
0	1.8972	0.858	0.255	0	9	AP1S2
0	1.89037	0.888	0.379	0	9	TKT
0	1.88349	0.922	0.486	0	9	TSPO
0	1.8582	0.263	0.057	0	9	GPX1
0	1.85446	0.629	0.046	0	9	RBP7
0	1.85395	0.96	0.519	0	9	S100A11
0	1.84919	0.656	0.07	0	9	CD36
0	1.84425	0.805	0.205	0	9	APLP2
0	1.84357	0.785	0.119	0	9	CFD
0	1.83997	0.975	0.504	0	9	PSAP
0	1.83917	0.7	0.138	0	9	RGS2
0	1.83355	0.97	0.562	0	9	NEAT1
0	1.83073	0.501	0.053	0	9	RETN
0	1.82609	0.512	0.075	0	9	PLAUR
0	1.82484	0.267	0.021	0	9	CXCL8
0	1.80475	0.841	0.124	0	9	SERPINA1
0	1.79136	0.599	0.061	0	9	PLBD1
0	1.7762	0.823	0.252	0	9	NCF1
0	1.76955	0.946	0.271	0	9	FCER1G
0	1.76403	0.703	0.103	0	9	NCF2
0	1.75095	0.663	0.076	0	9	FPR1
0	1.75006	0.199	0.022	0	9	G0S2
0	1.74626	0.772	0.223	0	9	STXBP2
0	1.73466	0.76	0.151	0	9	FGL2
0	1.70092	0.927	0.504	0	9	SAT1
0	1.68667	0.69	0.107	0	9	MPEG1
0	1.68002	0.659	0.09	0	9	CLEC12A
0	1.56915	0.272	0.114	0	10	HBB
0	1.55757	0.895	0.315	0	10	GZMH
0	1.34473	0.31	0.048	0	10	AC092580.4
0	1.28651	0.579	0.19	0	10	GNB2L1
0	1.24974	0.719	0.414	0	10	CD2
0	1.21133	0.578	0.194	0	10	ATP5E
0	1.15679	0.444	0.139	0	10	GLTSCR2
0	1.15262	0.194	0.074	0	10	HBA2
0	1.13571	0.749	0.576	0	10	RPS17
0	1.08594	0.969	0.872	0	10	CD52
0	1.0747	0.986	0.457	0	10	CCL5
0	1.05917	0.619	0.355	0	10	ITGB1
0	1.04361	0.441	0.155	0	10	ATP5L
0	1.02838	1	0.998	0	10	MALAT1
0	1.01261	0.558	0.333	0	10	TRAC
0	1.00521	0.334	0.105	0	10	C19orf43
0	1.00003	0.413	0.143	0	10	ATP5G2
0	0.977933	0.261	0.089	0	10	TRGC2
0	0.977772	0.441	0.185	0	10	KLRG1
0	0.964947	0.942	0.899	0	10	RPL27A
0	0.918151	0.793	0.507	0	10	CD3D
0	0.903048	0.95	0.661	0	10	IL32
0	0.882466	0.663	0.422	0	10	CD3G
0	0.877616	0.466	0.275	0	10	KLRB1
0	0.873527	0.263	0.124	0	10	PATL2
0	0.84742	0.986	0.96	0	10	RPL13A
0	0.84259	0.187	0.037	0	10	LINC00152
0	0.832353	0.306	0.103	0	10	AC090498.1
0	0.818362	0.526	0.301	0	10	C12orf75
0	0.809872	0.807	0.384	0	10	GZMA
0	0.797382	0.257	0.086	0	10	USMG5
0	0.784275	0.465	0.273	0	10	LYAR
0	0.783513	0.761	0.3	0	10	FGFBP2
0	0.781472	0.313	0.116	0	10	TCEB2
0	0.778911	0.978	0.955	0	10	RPS29
0	0.778178	0.962	0.946	0	10	RPL31
0	0.777046	0.277	0.101	0	10	FYB
0	0.776917	0.419	0.253	0	10	RORA
0	0.764822	0.228	0.073	0	10	MYEOV2
0	0.764265	0.199	0.051	0	10	C9orf142
0	0.7617	0.297	0.11	0	10	ATP5I
0	0.734822	0.543	0.377	0	10	MYO1F
0	0.732947	0.187	0.058	0	10	MIAT
0	0.729953	0.248	0.093	0	10	FAM65B
0	0.72452	0.209	0.065	0	10	ATPIF1
0	0.718927	0.24	0.087	0	10	ATP5D
0	0.71263	0.974	0.459	0	10	NKG7
0	0.705079	0.912	0.841	0	10	RPS20
0	0.69449	0.181	0.05	0	10	SELK
4.98174e-159	0.836724	0.217	0.13	1.51305e-154	10	C1orf56
0	1.50647	0.98	0.524	0	11	LTB
0	1.46416	0.932	0.398	0	11	IL7R
0	1.30876	0.589	0.147	0	11	AQP3
0	1.11052	0.398	0.047	0	11	CRIP2
0	1.05772	0.765	0.336	0	11	PLP2
0	0.932715	0.482	0.151	0	11	GATA3
0	0.905451	0.665	0.277	0	11	FLT3LG
0	0.89866	0.318	0.023	0	11	TNFRSF4
0	0.883498	0.517	0.169	0	11	MAL
0	0.864693	0.526	0.186	0	11	TRADD
0	0.860959	0.296	0.068	0	11	LMNA
0	0.85859	0.681	0.326	0	11	ARHGAP15
0	0.855066	0.934	0.622	0	11	LDHB
0	0.836963	0.293	0.039	0	11	CCR6
0	0.825919	0.873	0.602	0	11	GSTK1
0	0.798497	0.466	0.136	0	11	INPP4B
0	0.782525	0.956	0.79	0	11	FXYD5
0	0.774259	0.71	0.352	0	11	ITGB1
0	0.761957	0.457	0.154	0	11	GPR183
0	0.745655	0.478	0.16	0	11	TRAT1
0	0.740977	0.984	0.66	0	11	IL32
0	0.699155	0.877	0.57	0	11	ANXA1
0	0.699088	0.351	0.075	0	11	CD40LG
0	0.685488	0.444	0.179	0	11	CD5
0	0.685425	0.402	0.117	0	11	CD82
0	0.682625	0.566	0.256	0	11	PBXIP1
0	0.673469	0.265	0.085	0	11	CISH
0	0.652979	0.976	0.78	0	11	VIM
0	0.650972	0.744	0.498	0	11	CRIP1
0	0.650035	0.994	0.944	0	11	RPLP0
0	0.646119	0.384	0.174	0	11	RGCC
0	0.624606	0.724	0.43	0	11	NOSIP
0	0.61488	0.795	0.542	0	11	AHNAK
0	0.613913	0.959	0.791	0	11	HINT1
0	0.602103	0.997	0.953	0	11	RPSA
0	0.586415	0.203	0.025	0	11	NPDC1
0	0.584225	0.429	0.182	0	11	TTC39C
0	0.575054	1	0.998	0	11	EEF1A1
0	0.570546	0.418	0.185	0	11	PAG1
0	0.546615	0.462	0.206	0	11	RCAN3
0	0.546196	0.397	0.194	0	11	TOB1
0	0.544664	0.687	0.412	0	11	TMEM123
0	0.533173	0.945	0.724	0	11	S100A10
0	0.530395	0.538	0.285	0	11	LIME1
0	0.526817	0.175	0.012	0	11	PI16
0	0.526461	1	0.987	0	11	TPT1
0	0.520746	0.651	0.355	0	11	SPOCK2
3.90427e-290	0.54802	0.533	0.346	1.1858e-285	11	DNAJB1
5.51823e-256	0.564249	0.867	0.764	1.676e-251	11	ZFP36L2
2.9668e-136	0.76476	0.759	0.656	9.01075e-132	11	JUNB
0	2.91369	0.82	0.086	0	12	GZMK
0	1.51821	0.677	0.191	0	12	CD8A
0	1.50348	0.61	0.234	0	12	CMC1
0	1.44004	0.665	0.168	0	12	CD8B
0	1.42408	0.638	0.276	0	12	DUSP2
0	1.23475	0.679	0.267	0	12	LYAR
0	1.1428	0.964	0.461	0	12	CCL5
0	0.884491	0.598	0.333	0	12	TRAC
0	0.883946	0.298	0.064	0	12	CXCR3
0	0.876428	0.472	0.186	0	12	KLRG1
0	0.850753	0.977	0.661	0	12	IL32
0	0.805525	0.38	0.15	0	12	SH2D1A
0	0.787808	0.258	0.09	0	12	TRGC2
0	0.784476	0.691	0.417	0	12	CD2
0	0.759965	0.865	0.506	0	12	CD3D
0	0.700279	0.454	0.25	0	12	CD27
0	0.687542	0.543	0.326	0	12	FYN
0	0.646846	0.275	0.093	0	12	TIGIT
0	0.638222	0.743	0.455	0	12	GZMM
0	0.636545	0.878	0.587	0	12	CD3E
0	0.611111	0.625	0.428	0	12	PPP2R5C
0	0.601407	0.772	0.388	0	12	GZMA
0	0.568792	0.653	0.41	0	12	IL7R
0	0.562977	0.253	0.107	0	12	CD84
0	0.547329	0.207	0.064	0	12	EOMES
0	0.525915	0.454	0.25	0	12	SAMD3
0	0.512508	0.665	0.423	0	12	CD3G
0	0.476515	0.918	0.745	0	12	HCST
5.64318e-304	0.692399	0.484	0.314	1.71395e-299	12	PIK3R1
1.34908e-303	0.490236	0.709	0.51	4.09742e-299	12	LCK
1.41231e-292	0.631562	0.826	0.766	4.28948e-288	12	ZFP36L2
2.19423e-284	0.544011	0.987	0.954	6.66431e-280	12	RPS29
7.87552e-278	0.537189	0.408	0.238	2.39195e-273	12	TC2N
3.34013e-256	0.566141	0.296	0.158	1.01446e-251	12	CLDND1
6.81197e-235	0.540323	0.441	0.282	2.06893e-230	12	ITM2A
2.43367e-229	0.674396	0.492	0.348	7.39155e-225	12	DNAJB1
1.18631e-227	0.484576	0.323	0.182	3.60306e-223	12	CBLB
9.70207e-222	0.592913	0.621	0.482	2.94671e-217	12	CXCR4
8.52818e-219	0.478478	0.274	0.147	2.59018e-214	12	SIT1
3.80961e-216	0.474332	0.153	0.063	1.15706e-211	12	RGS1
1.13014e-202	0.481586	0.609	0.451	3.43247e-198	12	TRBC2
4.75054e-180	0.458971	0.487	0.348	1.44283e-175	12	STK17A
8.60301e-177	0.477957	0.48	0.352	2.61291e-172	12	PDCD4
8.98747e-174	0.460672	0.334	0.205	2.72967e-169	12	GBP5
8.26629e-173	0.461448	0.319	0.195	2.51064e-168	12	ZBTB38
3.60581e-166	0.462743	0.422	0.291	1.09516e-161	12	LIME1
4.90035e-152	0.458434	0.599	0.489	1.48833e-147	12	GIMAP4
4.41609e-59	0.81655	0.178	0.118	1.34126e-54	12	HBB
1.26959e-54	0.480647	0.245	0.18	3.856e-50	12	NR4A2
1.02051e-46	0.614093	0.123	0.077	3.09949e-42	12	HBA2
0	3.18727	0.971	0.063	0	13	MS4A1
0	3.0811	0.629	0.123	0	13	IGKC
0	3.07962	0.98	0.076	0	13	CD79A
0	2.53021	1	0.767	0	13	CD74
0	2.51737	0.999	0.345	0	13	HLA-DRA
0	2.51686	0.346	0.057	0	13	IGLC2
0	2.50159	0.886	0.05	0	13	BANK1
0	2.21122	0.859	0.143	0	13	HLA-DQA1
0	2.19904	0.541	0.071	0	13	IGHM
0	2.09497	0.931	0.223	0	13	HLA-DQB1
0	2.08324	0.85	0.117	0	13	CD79B
0	2.05602	0.989	0.499	0	13	HLA-DPB1
0	2.01054	0.985	0.477	0	13	HLA-DPA1
0	1.90481	0.708	0.06	0	13	RALGPS2
0	1.88236	0.519	0.041	0	13	JCHAIN
0	1.80129	0.915	0.363	0	13	HLA-DRB1
0	1.79666	0.81	0.345	0	13	HLA-DRB5
0	1.78574	0.226	0.027	0	13	IGLC3
0	1.72523	0.701	0.045	0	13	LINC00926
0	1.7056	0.473	0.044	0	13	IGHA1
0	1.6818	0.564	0.14	0	13	HLA-DQA2
0	1.60118	0.99	0.813	0	13	CD37
0	1.54976	0.591	0.025	0	13	BLK
0	1.5084	0.545	0.027	0	13	FCRLA
0	1.50621	0.83	0.217	0	13	HLA-DMA
0	1.47416	0.56	0.049	0	13	TCF4
0	1.47036	0.623	0.069	0	13	SWAP70
0	1.44319	0.486	0.021	0	13	CD24
0	1.43181	0.628	0.111	0	13	CD82
0	1.41912	0.534	0.023	0	13	POU2AF1
0	1.41658	0.529	0.027	0	13	SPIB
0	1.37909	0.466	0.039	0	13	FAM129C
0	1.35364	0.454	0.034	0	13	VPREB3
0	1.33887	0.5	0.033	0	13	TNFRSF13C
0	1.32682	0.933	0.528	0	13	LTB
0	1.32489	0.475	0.027	0	13	CD19
0	1.30091	0.357	0.116	0	13	CD83
0	1.28742	0.525	0.04	0	13	GNG7
0	1.2854	0.453	0.004	0	13	TNFRSF13B
0	1.27874	0.669	0.142	0	13	HLA-DMB
0	1.27763	0.747	0.242	0	13	SNX2
0	1.26528	0.464	0.071	0	13	NAPSA
0	1.25855	0.658	0.133	0	13	MEF2C
0	1.25589	0.593	0.069	0	13	PDLIM1
0	1.25492	0.345	0.009	0	13	IGHG1
0	1.25147	0.453	0.034	0	13	ADAM28
0	1.20342	0.346	0.007	0	13	IGHG2
0	1.17976	0.798	0.409	0	13	EZR
0	1.14287	0.554	0.109	0	13	2022-03-01
0	1.13696	0.486	0.064	0	13	BCL11A
0	2.55246	0.884	0.085	0	14	GZMK
0	2.2247	0.756	0.273	0	14	DUSP2
0	2.14799	0.925	0.261	0	14	KLRB1
0	2.11019	0.374	0.016	0	14	TRDV2
0	1.67754	0.663	0.308	0	14	TNFAIP3
0	1.6601	0.411	0.047	0	14	TRGV9
0	1.55297	0.623	0.402	0	14	JUN
0	1.46486	0.743	0.177	0	14	KLRG1
0	1.45546	0.735	0.555	0	14	ZFP36
0	1.45228	0.907	0.402	0	14	IL7R
0	1.43802	0.736	0.363	0	14	CD69
0	1.35334	0.759	0.475	0	14	DUSP1
0	1.33136	0.331	0.127	0	14	AC245014.3
0	1.29019	0.695	0.523	0	14	NFKBIA
0	1.28924	0.765	0.477	0	14	CXCR4
0	1.2347	0.774	0.264	0	14	LYAR
0	1.19439	0.436	0.174	0	14	NR4A2
0	1.17003	0.767	0.353	0	14	SPOCK2
0	1.15883	0.537	0.139	0	14	NCR3
0	1.1497	0.318	0.005	0	14	SLC4A10
0	1.1097	0.22	0.013	0	14	TRAV1-2
0	0.975666	0.873	0.765	0	14	ZFP36L2
0	0.967783	0.788	0.471	0	14	PARP8
0	0.955976	0.815	0.655	0	14	JUNB
0	0.879814	0.421	0.169	0	14	BHLHE40
0	0.874822	0.567	0.344	0	14	PPP1R15A
0	0.809812	0.335	0.045	0	14	ZBTB16
0	0.809037	0.514	0.268	0	14	DDIT4
0	0.804034	0.222	0.008	0	14	CXCR6
0	0.799048	0.259	0.112	0	14	AC007952.4
0	0.78056	0.571	0.346	0	14	DNAJB1
0	0.77757	0.948	0.586	0	14	CD3E
0	0.774443	0.544	0.234	0	14	TC2N
0	0.761415	0.579	0.249	0	14	RORA
0	0.760352	0.747	0.54	0	14	MT-ATP8
0	0.752272	0.355	0.107	0	14	ERN1
0	0.740356	0.392	0.156	0	14	AQP3
0	0.716497	0.343	0.104	0	14	TENT5C
0	0.700314	0.735	0.425	0	14	ARL4C
0	0.698303	0.987	0.662	0	14	IL32
0	0.692573	0.54	0.312	0	14	PIK3R1
0	0.673091	0.49	0.217	0	14	GPR65
0	0.668827	0.631	0.398	0	14	HSPA5
0	0.667088	0.542	0.315	0	14	SELENOK
0	0.666806	0.486	0.198	0	14	FKBP11
0	0.664261	0.3	0.085	0	14	SYTL2
1.00208e-301	0.801373	0.473	0.288	3.0435e-297	14	GADD45B
3.14965e-296	0.670815	0.189	0.072	9.56612e-292	14	LMNA
6.50109e-268	0.694231	0.828	0.719	1.97451e-263	14	TSC22D3
1.05682e-252	1.02837	0.538	0.364	3.20979e-248	14	FOS
0	1.78049	0.527	0.132	0	15	TRDC
0	1.61519	0.936	0.361	0	15	GNLY
0	1.61132	0.923	0.318	0	15	GZMH
0	1.60812	0.995	0.461	0	15	CCL5
0	1.5397	0.581	0.236	0	15	CMC1
0	1.53237	0.999	0.462	0	15	NKG7
0	1.44165	0.869	0.3	0	15	FGFBP2
0	1.42684	0.929	0.406	0	15	CST7
0	1.41532	0.804	0.292	0	15	KLRD1
0	1.41194	0.896	0.301	0	15	GZMB
0	1.28226	0.539	0.153	0	15	KLRF1
0	1.2557	0.847	0.41	0	15	CTSW
0	1.21388	0.247	0.09	0	15	TRGC2
0	1.17686	0.839	0.348	0	15	PRF1
0	1.15229	0.879	0.385	0	15	GZMA
0	1.14489	0.668	0.23	0	15	FCGR3A
0	1.05851	0.659	0.264	0	15	CCL4
0	1.04216	0.604	0.263	0	15	HOPX
0	1.01949	0.594	0.301	0	15	C12orf75
0	1.01496	0.243	0.082	0	15	TRGC1
0	0.969615	0.397	0.144	0	15	FCRL6
0	0.969556	0.729	0.465	0	15	CD247
0	0.950934	0.454	0.175	0	15	S1PR5
0	0.910703	0.652	0.39	0	15	TRBC1
0	0.903669	0.417	0.158	0	15	ADGRG1
0	0.903112	0.433	0.219	0	15	PYHIN1
0	0.898832	0.755	0.604	0	15	LITAF
0	0.885976	0.579	0.391	0	15	ID2
0	0.872353	0.418	0.203	0	15	ATP5E
0	0.858644	0.893	0.746	0	15	HCST
0	0.858006	0.226	0.048	0	15	KLRC2
0	0.855124	0.848	0.704	0	15	IFITM2
0	0.85463	0.165	0.055	0	15	AC092580.4
0	0.852389	0.901	0.664	0	15	IL32
0	0.833953	0.236	0.084	0	15	CCL4L2
0	0.833282	0.511	0.275	0	15	KLRB1
0	0.825738	0.301	0.133	0	15	CEP78
0	0.822072	0.332	0.128	0	15	C1orf21
0	0.820604	0.368	0.141	0	15	TTC38
0	0.810763	0.348	0.18	0	15	SYTL3
0	0.809389	0.675	0.483	0	15	RARRES3
0	0.807895	0.295	0.126	0	15	LAIR2
0	0.796308	0.343	0.136	0	15	PRSS23
0	0.790385	0.675	0.457	0	15	GZMM
0	0.790115	0.252	0.094	0	15	SYNGR1
0	0.78064	0.582	0.43	0	15	PPP2R5C
0	0.761694	0.884	0.776	0	15	CYBA
0	0.756987	0.516	0.322	0	15	EFHD2
7.30378e-307	0.762711	0.544	0.378	2.2183e-302	15	MYO1F
4.44353e-138	0.79844	0.109	0.046	1.34959e-133	15	S100B
0	1.84793	0.722	0.192	0	16	CD8A
0	1.62598	0.664	0.17	0	16	CD8B
0	1.56549	0.698	0.233	0	16	CMC1
0	1.48426	0.999	0.462	0	16	CCL5
0	1.32752	0.908	0.32	0	16	GZMH
0	1.18018	0.565	0.184	0	16	KLRG1
0	1.12571	0.313	0.089	0	16	TRGC2
0	1.09356	0.999	0.463	0	16	NKG7
0	1.00952	0.888	0.507	0	16	CD3D
0	1.00096	0.559	0.28	0	16	DUSP2
0	0.958776	0.595	0.271	0	16	LYAR
0	0.949404	0.891	0.386	0	16	GZMA
0	0.941756	0.792	0.454	0	16	GZMM
0	0.939849	0.929	0.407	0	16	CST7
0	0.928973	0.981	0.663	0	16	IL32
0	0.863012	0.713	0.296	0	16	KLRD1
0	0.830468	0.312	0.093	0	16	TIGIT
0	0.802553	0.67	0.419	0	16	CD2
0	0.801433	0.729	0.422	0	16	CD3G
0	0.787717	0.619	0.301	0	16	C12orf75
0	0.7831	0.679	0.264	0	16	CCL4
0	0.76247	0.298	0.105	0	16	GZMK
0	0.732965	0.174	0.055	0	16	AC092580.4
0	0.725749	0.547	0.327	0	16	FYN
0	0.720651	0.503	0.25	0	16	SAMD3
0	0.712577	0.936	0.745	0	16	HCST
0	0.703707	0.87	0.589	0	16	CD3E
0	0.690203	0.393	0.145	0	16	FCRL6
0	0.669735	0.811	0.412	0	16	CTSW
0	0.66648	0.264	0.084	0	16	CCL4L2
0	0.627214	0.623	0.429	0	16	PPP2R5C
0	0.621967	0.323	0.153	0	16	SH2D1A
0	0.619907	0.221	0.064	0	16	EOMES
0	0.607824	0.684	0.483	0	16	RARRES3
0	0.60406	0.232	0.064	0	16	LAG3
0	0.597301	0.137	0.027	0	16	TRGV2
0	0.58879	0.438	0.22	0	16	PYHIN1
0	0.578379	0.819	0.657	0	16	CD99
0	0.569501	0.707	0.511	0	16	LCK
0	0.547983	0.468	0.26	0	16	APMAP
0	0.542622	0.221	0.072	0	16	CD160
0	0.522364	0.387	0.187	0	16	MATK
1.0868e-297	0.64769	0.366	0.194	3.30082e-293	16	ZBTB38
5.50331e-287	0.694808	0.534	0.336	1.67146e-282	16	TRAC
9.07539e-262	0.580766	0.466	0.288	2.75638e-257	16	SYNE1
1.61199e-236	0.542848	0.325	0.177	4.89594e-232	16	TRG-AS1
5.23136e-217	0.505746	0.46	0.302	1.58887e-212	16	ARPC5L
3.33765e-203	0.507653	0.413	0.26	1.01371e-198	16	APOBEC3G
4.59911e-202	0.562493	0.248	0.126	1.39684e-197	16	PATL2
3.77432e-135	0.696134	0.169	0.083	1.14634e-130	16	MT1E
0	3.7438	0.998	0.202	0	17	LST1
0	3.56355	0.975	0.28	0	17	IFITM3
0	3.2765	0.971	0.13	0	17	SERPINA1
0	3.20911	0.997	0.26	0	17	AIF1
0	3.10262	0.92	0.077	0	17	MS4A7
0	2.95571	0.997	0.508	0	17	SAT1
0	2.82352	0.996	0.51	0	17	PSAP
0	2.78714	0.995	0.278	0	17	FCER1G
0	2.67252	0.993	0.445	0	17	COTL1
0	2.64685	0.998	0.211	0	17	CST3
0	2.62465	0.923	0.121	0	17	CD68
0	2.60458	0.935	0.225	0	17	FCGR3A
0	2.56821	0.747	0.048	0	17	SMIM25
0	2.51247	0.928	0.124	0	17	CFD
0	2.50375	0.891	0.091	0	17	LILRB2
0	2.49454	1	0.977	0	17	FTL
0	2.44677	0.852	0.16	0	17	PECAM1
0	2.40391	0.932	0.14	0	17	SPI1
0	2.37495	1	0.97	0	17	FTH1
0	2.31869	0.994	0.431	0	17	CTSS
0	2.3078	0.84	0.111	0	17	WARS
0	2.20278	0.92	0.274	0	17	TIMP1
0	2.18863	0.782	0.059	0	17	HMOX1
0	2.17557	0.8	0.048	0	17	CSF1R
0	2.15147	0.833	0.064	0	17	LRRC25
0	2.11705	0.99	0.524	0	17	S100A11
0	2.11173	0.838	0.081	0	17	PILRA
0	2.08972	0.908	0.226	0	17	STXBP2
0	2.08937	0.853	0.095	0	17	HCK
0	2.06402	0.943	0.204	0	17	TYMP
0	2.0291	0.248	0.001	0	17	LYPD2
0	2.01092	0.959	0.326	0	17	NPC2
0	2.00259	0.732	0.028	0	17	TCF7L2
0	1.99839	0.788	0.072	0	17	LILRA5
0	1.97469	0.999	0.38	0	17	TYROBP
0	1.96749	0.636	0.005	0	17	CDKN1C
0	1.88091	0.771	0.064	0	17	MAFB
0	1.87619	0.881	0.152	0	17	FCN1
0	1.84563	0.85	0.128	0	17	CFP
0	1.83351	0.889	0.265	0	17	ASAH1
0	1.82671	0.72	0.059	0	17	C5AR1
0	1.80668	0.907	0.274	0	17	TNFRSF1B
0	1.80361	0.777	0.327	0	17	VSIR
0	1.78501	0.699	0.138	0	17	CUX1
0	1.76892	0.85	0.154	0	17	LYN
0	1.76407	0.616	0.075	0	17	IFI30
0	1.73622	0.749	0.123	0	17	BCL2A1
0	1.70425	0.969	0.481	0	17	HLA-DPA1
0	1.69984	0.48	0.042	0	17	APOBEC3A
0	1.69052	0.689	0.107	0	17	CALHM6
0	3.59449	0.967	0.199	0	18	S100A8
0	2.74917	0.956	0.218	0	18	CST3
0	2.53241	0.7	0.109	0	18	S100A12
0	2.31189	0.968	0.227	0	18	LYZ
0	2.2984	0.997	0.971	0	18	FTH1
0	2.29438	0.767	0.134	0	18	VCAN
0	2.25486	0.689	0.126	0	18	CSTA
0	2.25063	0.87	0.157	0	18	FCN1
0	2.22741	0.889	0.267	0	18	AIF1
0	2.19673	0.665	0.135	0	18	CFD
0	2.17646	0.986	0.854	0	18	S100A6
0	2.02606	0.923	0.529	0	18	S100A11
0	2.02228	0.969	0.385	0	18	TYROBP
0	2.01792	0.954	0.238	0	18	S100A9
0	2.01147	0.651	0.119	0	18	MS4A6A
0	1.9718	0.621	0.11	0	18	CD14
0	1.97133	0.666	0.142	0	18	MNDA
0	1.97091	0.885	0.286	0	18	FCER1G
0	1.96063	0.632	0.174	0	18	LGALS3
0	1.95587	0.891	0.627	0	18	GABARAP
0	1.91022	0.922	0.436	0	18	CTSS
0	1.84439	0.703	0.141	0	18	SERPINA1
0	1.82962	0.531	0.108	0	18	CSF3R
0	1.80144	0.665	0.381	0	18	CLDN11
0	1.78472	0.579	0.238	0	18	STXBP2
0	1.78046	0.999	0.977	0	18	FTL
0	1.77239	0.687	0.427	0	18	ZNF688
0	1.76538	0.911	0.515	0	18	PSAP
0	1.73755	0.694	0.363	0	18	FOS
0	1.73737	0.807	0.497	0	18	TSPO
0	1.73104	0.362	0.087	0	18	PLAUR
0	1.72841	0.18	0.028	0	18	CXCL8
0	1.72418	0.83	0.511	0	18	TNFSF13B
0	1.72082	0.645	0.267	0	18	NCF1
0	1.70665	0.795	0.571	0	18	ARID5B
0	1.67063	0.562	0.134	0	18	CD68
0	1.66046	0.704	0.432	0	18	AMFR
0	1.65358	0.794	0.212	0	18	LST1
0	1.64805	0.162	0.026	0	18	G0S2
0	1.63437	0.399	0.144	0	18	NAMPT
0	1.62747	0.563	0.153	0	18	SPI1
0	1.62408	0.424	0.092	0	18	FPR1
0	1.61019	0.631	0.215	0	18	TYMP
0	1.59096	0.725	0.393	0	18	TKT
0	1.58657	0.881	0.729	0	18	S100A10
0	1.58576	0.348	0.063	0	18	RBP7
0	1.58543	0.536	0.164	0	18	CYBB
0	1.57899	0.425	0.097	0	18	TNFAIP2
0	1.56584	0.44	0.154	0	18	RGS2
1.62754e-15	1.84056	0.079	0.121	4.94316e-11	18	HBB
0	1.75242	0.454	0.003	0	19	FOXP3
0	1.39722	0.355	0.015	0	19	RTKN2
0	1.21892	0.666	0.25	0	19	CD27
0	1.203	0.968	0.667	0	19	IL32
0	1.14142	0.293	0.016	0	19	CTLA4
0	1.05565	0.402	0.094	0	19	TIGIT
0	1.02895	0.579	0.232	0	19	LEF1
0	1.01611	0.293	0.074	0	19	TTN
0	1.00647	0.269	0.013	0	19	IL2RA
0	1.00524	0.448	0.158	0	19	AQP3
0	0.97436	0.329	0.047	0	19	IKZF2
0	0.973664	0.629	0.337	0	19	TRAC
0	0.963309	0.931	0.534	0	19	LTB
0	0.943997	0.477	0.185	0	19	BIRC3
0	0.93151	0.311	0.057	0	19	TBC1D4
0	0.895617	0.743	0.444	0	19	SELL
0	0.893291	0.515	0.21	0	19	RCAN3
0	0.89049	0.922	0.629	0	19	LDHB
0	0.880085	0.678	0.374	0	19	FCMR
0	0.860163	0.525	0.263	0	19	PBXIP1
0	0.827099	0.436	0.178	0	19	MAL
0	0.818397	0.28	0.054	0	19	STAM
0	0.808928	0.414	0.187	0	19	TTC39C
0	0.789091	0.701	0.448	0	19	ISG20
0	0.701813	0.867	0.512	0	19	CD3D
0	0.650065	0.295	0.096	0	19	CD28
1.39091e-293	0.833615	0.436	0.205	4.22448e-289	19	GBP5
4.14873e-288	0.661819	0.351	0.148	1.26005e-283	19	THEM4
1.16623e-284	0.725943	0.208	0.064	3.54208e-280	19	RGS1
3.11315e-275	0.760705	0.437	0.214	9.45525e-271	19	PIM2
5.98697e-265	0.679073	0.413	0.198	1.81836e-260	19	DGKA
6.90765e-259	0.633959	0.849	0.663	2.09799e-254	19	EVL
2.55206e-254	0.680843	0.311	0.132	7.75112e-250	19	SHMT2
1.95957e-251	0.643062	0.59	0.344	5.95162e-247	19	SKAP1
2.64924e-250	0.662217	0.604	0.358	8.04628e-246	19	PIK3IP1
9.92911e-250	0.765982	0.587	0.361	3.01567e-245	19	IL10RA
2.61003e-239	0.701902	0.515	0.291	7.92719e-235	19	LIME1
1.58772e-228	0.649354	0.657	0.436	4.82222e-224	19	LEPROTL1
1.05976e-222	0.689383	0.468	0.257	3.2187e-218	19	CDC25B
6.68095e-214	0.648679	0.777	0.609	2.02914e-209	19	GSTK1
1.8857e-213	0.653702	0.603	0.378	5.72725e-209	19	ETS1
9.42962e-207	0.6654	0.483	0.276	2.86396e-202	19	SLFN5
4.67273e-205	0.740113	0.688	0.528	1.4192e-200	19	AES
7.11862e-197	0.661298	0.499	0.303	2.16207e-192	19	EPB41
2.19046e-180	0.721107	0.41	0.236	6.65287e-176	19	CORO1B
5.98693e-168	0.628894	0.474	0.3	1.81835e-163	19	NSD3
1.03835e-167	0.63257	0.562	0.386	3.15369e-163	19	USP15
4.27298e-160	0.681263	0.646	0.453	1.29779e-155	19	TRBC2
6.87655e-146	0.630545	0.29	0.15	2.08855e-141	19	CYTOR
3.81096e-95	1.37161	0.102	0.038	1.15747e-90	19	TRBV20-1
0	1.85407	0.652	0.102	0	20	GZMK
0	1.76696	0.947	0.409	0	20	IL7R
0	1.17757	0.571	0.315	0	20	TNFAIP3
0	0.971162	0.944	0.535	0	20	LTB
0	0.948548	0.891	0.766	0	20	ZFP36L2
0	0.940286	0.614	0.349	0	20	DNAJB1
0	0.892841	0.646	0.274	0	20	LYAR
0	0.891818	0.46	0.158	0	20	AQP3
0	0.83657	0.983	0.667	0	20	IL32
0	0.78915	0.655	0.37	0	20	CD69
0	0.758728	0.753	0.477	0	20	PARP8
0	0.735172	0.544	0.263	0	20	PBXIP1
0	0.718968	0.415	0.159	0	20	GATA3
0	0.68604	0.377	0.145	0	20	INPP4B
0	0.6847	0.285	0.068	0	20	CXCR3
0	0.651962	0.573	0.287	0	20	FLT3LG
0	0.639256	0.513	0.239	0	20	TC2N
0	0.629445	0.248	0.05	0	20	DPP4
0	0.615158	0.324	0.111	0	20	ERN1
0	0.61393	0.926	0.592	0	20	CD3E
0	0.606783	0.985	0.945	0	20	RPLP0
0	0.604934	0.218	0.046	0	20	CCR6
0	0.602707	0.277	0.082	0	20	CD40LG
0	0.557135	0.29	0.096	0	20	CD28
9.93806e-298	0.812767	0.554	0.284	3.01839e-293	20	DUSP2
9.46392e-297	0.644293	0.651	0.361	2.87438e-292	20	SPOCK2
1.03849e-294	0.64358	0.387	0.161	3.1541e-290	20	GPR183
6.63791e-281	0.693198	0.594	0.335	2.01607e-276	20	ARHGAP15
3.75081e-259	0.626371	0.858	0.577	1.1392e-254	20	ANXA1
2.2082e-246	0.623216	0.403	0.185	6.70676e-242	20	CD5
2.89767e-236	0.649341	0.545	0.278	8.8008e-232	20	KLRB1
4.71783e-231	0.767847	0.217	0.074	1.4329e-226	20	LMNA
3.91221e-217	0.586347	0.398	0.195	1.18822e-212	20	TRADD
1.54078e-211	0.584126	0.878	0.774	4.67964e-207	20	MT-ND4L
8.9411e-200	0.568854	0.414	0.206	2.71559e-195	20	GBP5
1.03466e-196	0.740007	0.69	0.483	3.14248e-192	20	CXCR4
1.81381e-186	0.563239	0.498	0.288	5.5089e-182	20	EML4
7.76435e-186	0.61856	0.778	0.547	2.35819e-181	20	AHNAK
1.38048e-184	0.644383	0.607	0.397	4.1928e-180	20	TAGAP
2.20193e-164	0.583585	0.856	0.721	6.6877e-160	20	TSC22D3
9.29768e-161	0.556342	0.758	0.553	2.82389e-156	20	KLF6
7.10408e-158	0.64649	0.821	0.655	2.15765e-153	20	MTRNR2L12
2.192e-150	1.00037	0.789	0.657	6.65754e-146	20	JUNB
1.37072e-140	0.585304	0.706	0.5	4.16316e-136	20	MTRNR2L8
2.50511e-138	0.709756	0.674	0.475	7.60853e-134	20	MTRNR2L1
4.76787e-136	0.971462	0.118	0.037	1.4481e-131	20	TRBV20-1
8.1267e-129	0.587122	0.656	0.451	2.46824e-124	20	AD000090.1
3.9631e-116	0.676416	0.322	0.18	1.20367e-111	20	RGCC
2.14e-48	0.933609	0.48	0.407	6.49961e-44	20	JUN
5.46513e-27	0.555224	0.432	0.368	1.65987e-22	20	FOS
0	1.38877	0.619	0.156	0	21	AQP3
0	1.30623	0.978	0.535	0	21	LTB
0	1.12302	0.869	0.559	0	21	FYB1
0	1.08693	0.735	0.28	0	21	ITM2A
0	1.05325	0.967	0.629	0	21	LDHB
0	1.02845	0.584	0.182	0	21	CD5
0	1.0208	0.619	0.234	0	21	CORO1B
0	1.00277	0.568	0.181	0	21	LIMS1
0	0.970918	0.363	0.076	0	21	PASK
0	0.965412	0.691	0.289	0	21	LIME1
0	0.953057	0.687	0.25	0	21	CD27
0	0.949807	0.912	0.607	0	21	GSTK1
0	0.923893	0.835	0.515	0	21	CNN2
0	0.907864	0.702	0.337	0	21	TRAC
0	0.90175	0.483	0.094	0	21	CD28
0	0.897717	0.718	0.296	0	21	TCF7
0	0.882835	0.363	0.065	0	21	ICOS
0	0.866759	0.525	0.159	0	21	GPR183
0	0.793971	0.636	0.262	0	21	PBXIP1
0	0.78745	0.948	0.512	0	21	CD3D
0	0.747482	0.533	0.194	0	21	TRADD
0	0.740339	0.664	0.319	0	21	MCUB
0	0.739435	0.515	0.167	0	21	TRAT1
0	0.738312	0.615	0.257	0	21	CD6
0	0.725952	0.592	0.256	0	21	CDC25B
0	0.713646	0.747	0.378	0	21	LAT
0	0.695268	0.45	0.144	0	21	INPP4B
0	0.692876	0.778	0.435	0	21	LEPROTL1
0	0.691189	0.974	0.667	0	21	IL32
0	0.691022	0.311	0.058	0	21	TBC1D4
0	0.690092	0.629	0.256	0	21	OPTN
0	0.688417	0.436	0.123	0	21	CD82
0	0.683764	0.965	0.795	0	21	HINT1
0	0.676751	0.523	0.197	0	21	DGKA
0	0.673252	0.503	0.214	0	21	PIM2
0	0.665866	0.6	0.233	0	21	LEF1
0	0.660312	0.804	0.476	0	21	RNASET2
0	0.65695	0.299	0.054	0	21	TSHZ2
0	0.64892	0.353	0.081	0	21	CD40LG
0	0.642802	0.958	0.592	0	21	CD3E
0	0.640859	0.456	0.158	0	21	SERINC5
0	0.630739	0.41	0.123	0	21	SUSD3
0	0.630299	0.525	0.211	0	21	RCAN3
5.20908e-292	0.780484	0.655	0.361	1.5821e-287	21	ITGB1
3.66046e-266	0.681858	0.642	0.349	1.11176e-261	21	DNAJB1
1.11997e-255	0.726508	0.723	0.436	3.40158e-251	21	NOSIP
2.59569e-237	0.839246	0.532	0.277	7.88363e-233	21	SLC2A3
4.19637e-202	0.691504	0.508	0.274	1.27452e-197	21	STAT1
1.42192e-169	0.648479	0.708	0.452	4.31865e-165	21	TRBC2
1.4142e-108	0.919871	0.819	0.657	4.2952e-104	21	JUNB
0	2.20505	0.544	0.031	0	22	XCL1
0	2.10019	0.833	0.239	0	22	CMC1
0	2.06705	0.58	0.054	0	22	XCL2
0	2.03033	0.916	0.372	0	22	GNLY
0	1.9775	0.555	0.063	0	22	KLRC1
0	1.88359	0.693	0.171	0	22	IL2RB
0	1.75151	0.898	0.506	0	22	CD7
0	1.68927	0.761	0.157	0	22	KLRF1
0	1.66908	0.676	0.138	0	22	TRDC
0	1.60766	0.85	0.275	0	22	KLRB1
0	1.57882	0.925	0.417	0	22	CTSW
0	1.57095	0.586	0.284	0	22	DUSP2
0	1.55083	0.881	0.3	0	22	KLRD1
0	1.44777	0.783	0.267	0	22	HOPX
0	1.42206	0.507	0.105	0	22	GZMK
0	1.36358	0.958	0.705	0	22	IFITM2
0	1.35359	0.622	0.187	0	22	MATK
0	1.34953	0.259	0.05	0	22	AREG
0	1.17061	0.556	0.182	0	22	CLIC3
0	1.15048	0.456	0.202	0	22	MAP3K8
0	1.10151	0.714	0.393	0	22	ID2
0	1.08574	0.988	0.472	0	22	NKG7
0	1.0731	0.324	0.073	0	22	CD160
0	1.06149	0.4	0.071	0	22	SH2D1B
0	1.05221	0.726	0.44	0	22	PLAC8
0	1.00034	0.491	0.185	0	22	CD300A
0	0.992312	0.427	0.147	0	22	HSH2D
0	0.988111	0.272	0.051	0	22	KLRC2
0	0.954469	0.656	0.355	0	22	CD63
0	0.952247	0.303	0.04	0	22	IL18RAP
0	0.947778	0.811	0.395	0	22	GZMA
0	0.940245	0.75	0.58	0	22	JAK1
0	0.906704	0.935	0.686	0	22	SRGN
0	0.889661	0.447	0.177	0	22	TXK
0	0.878989	0.541	0.253	0	22	SAMD3
0	0.858178	0.246	0.054	0	22	MAFF
0	0.851034	0.2	0.001	0	22	SPTSSB
0	0.841354	0.939	0.748	0	22	HCST
0	0.830358	0.357	0.095	0	22	PTGDR
0	0.819966	0.238	0.034	0	22	NCAM1
0	0.819939	0.82	0.29	0	22	FCER1G
0	0.787017	0.158	0.007	0	22	KIR2DL4
0	0.785783	0.301	0.091	0	22	CXXC5
1.02627e-259	0.847822	0.462	0.223	3.117e-255	22	GPR65
4.96325e-208	1.06905	0.748	0.606	1.50744e-203	22	IFITM1
6.86278e-171	1.0193	0.606	0.447	2.08436e-166	22	SELL
3.50115e-160	0.791449	0.501	0.317	1.06337e-155	22	PIK3R1
9.63019e-124	0.816968	0.663	0.534	2.92488e-119	22	IER2
8.76809e-76	0.795574	0.501	0.373	2.66304e-71	22	CD69
8.57778e-23	0.840062	0.554	0.528	2.60524e-18	22	NFKBIA
0	1.11494	0.877	0.412	0	23	IL7R
0	0.991341	0.933	0.536	0	23	LTB
0	0.986054	0.662	0.297	0	23	TCF7
0	0.908584	0.505	0.18	0	23	CD8B
0	0.814958	0.908	0.63	0	23	LDHB
0	0.811534	0.537	0.234	0	23	LEF1
0	0.796165	0.557	0.252	0	23	CD27
0	0.777373	0.342	0.094	0	23	NELL2
0	0.532111	0.135	0.02	0	23	RTKN2
0	0.505535	1	0.995	0	23	RPS12
0	0.477892	1	0.99	0	23	RPS4X
8.69729e-300	0.574387	0.247	0.069	2.64154e-295	23	CXCR3
1.05664e-268	0.425765	0.998	0.977	3.20922e-264	23	RPL5
9.33355e-255	0.777814	0.703	0.437	2.83479e-250	23	NOSIP
6.63107e-208	0.5576	0.905	0.593	2.01399e-203	23	CD3E
7.24726e-206	0.570673	0.464	0.225	2.20114e-201	23	CAMK4
7.13147e-201	0.42366	0.98	0.908	2.16597e-196	23	EEF1B2
1.56567e-198	0.757242	0.286	0.108	4.75526e-194	23	GZMK
1.81373e-193	0.457578	0.991	0.945	5.50865e-189	23	RPLP0
5.28581e-187	0.462492	0.828	0.514	1.60541e-182	23	CD3D
5.63469e-181	0.541719	0.431	0.212	1.71137e-176	23	RCAN3
4.3411e-176	0.529093	0.399	0.193	1.31848e-171	23	LDLRAP1
8.52208e-174	0.498161	0.427	0.204	2.58833e-169	23	CD8A
7.32623e-173	0.543974	0.383	0.179	2.22512e-168	23	MAL
1.09574e-168	0.486415	0.908	0.781	3.32798e-164	23	SARAF
4.33579e-149	0.548121	0.573	0.339	1.31686e-144	23	TRAC
4.68405e-142	0.465916	0.205	0.079	1.42264e-137	23	PASK
5.96955e-138	0.578268	0.535	0.336	1.81307e-133	23	ARHGAP15
6.31893e-137	0.496593	0.796	0.592	1.91918e-132	23	C12orf57
1.01959e-131	0.518492	0.641	0.437	3.09669e-127	23	LEPROTL1
2.164e-126	0.501402	0.194	0.075	6.5725e-122	23	LINC02446
2.6368e-121	0.48113	0.321	0.161	8.00848e-117	23	AQP3
4.11926e-118	0.502905	0.477	0.289	1.2511e-113	23	FLT3LG
7.19824e-112	0.469132	0.477	0.292	2.18625e-107	23	LIME1
7.43877e-111	0.422898	0.365	0.2	2.2593e-106	23	DGKA
1.12426e-110	0.446826	0.29	0.145	3.4146e-106	23	TESPA1
2.09657e-107	0.590691	0.421	0.257	6.36771e-103	23	NUCB2
6.14634e-94	0.420164	0.977	0.953	1.86677e-89	23	RPS2
6.82167e-93	0.431587	0.732	0.559	2.07188e-88	23	GIMAP7
8.12166e-90	0.56426	0.321	0.18	2.46671e-85	23	RGCC
2.56211e-87	0.465574	0.863	0.767	7.78165e-83	23	ZFP36L2
6.10615e-85	0.452489	0.451	0.296	1.85456e-80	23	HSPB1
4.72943e-75	0.443481	0.429	0.278	1.43642e-70	23	LYAR
5.24945e-72	1.25203	0.327	0.207	1.59436e-67	23	MT1X
1.17366e-67	0.421589	0.319	0.197	3.56465e-63	23	TRADD
1.45502e-67	0.448972	0.182	0.091	4.4192e-63	23	CISH
2.88507e-60	0.441285	0.301	0.188	8.76254e-56	23	USHBP1
7.73129e-56	0.416195	0.482	0.351	2.34815e-51	23	DNAJB1
2.46918e-21	0.463367	0.132	0.085	7.49938e-17	23	MT1E
1.51381e-10	0.744696	0.476	0.436	4.59774e-06	23	MT2A
0	3.72353	0.779	0.018	0	24	TRDV2
0	3.10977	0.803	0.049	0	24	TRGV9
0	1.70702	0.259	0.045	0	24	S100B
0	1.69983	0.544	0.064	0	24	KLRC1
0	1.52671	0.63	0.139	0	24	TRDC
0	1.52428	0.727	0.189	0	24	KLRG1
0	1.33087	0.988	0.415	0	24	CST7
0	1.29412	0.842	0.275	0	24	KLRB1
0	1.27196	0.999	0.471	0	24	CCL5
0	1.23182	1	0.472	0	24	NKG7
0	1.16661	0.69	0.283	0	24	DUSP2
0	1.16016	0.915	0.373	0	24	GNLY
0	1.15727	0.43	0.083	0	24	TRGC1
0	1.07686	0.767	0.268	0	24	HOPX
0	1.0052	0.895	0.311	0	24	FGFBP2
0	1.00037	0.279	0.048	0	24	ZNF683
0	0.997563	0.991	0.668	0	24	IL32
0	0.988091	0.852	0.301	0	24	KLRD1
0	0.979457	0.863	0.468	0	24	CD247
0	0.972613	0.878	0.459	0	24	GZMM
0	0.969884	0.955	0.593	0	24	CD3E
0	0.937533	0.902	0.418	0	24	CTSW
0	0.935993	0.656	0.276	0	24	LYAR
0	0.926994	0.906	0.33	0	24	GZMH
0	0.921189	0.744	0.408	0	24	PTPRCAP
0	0.914147	0.726	0.271	0	24	CCL4
0	0.912618	0.327	0.082	0	24	MYOM2
0	0.906546	0.713	0.395	0	24	PAXX
0	0.864113	0.542	0.189	0	24	MATK
0	0.842629	0.423	0.133	0	24	TGFBR3
0	0.8393	0.874	0.514	0	24	CD3D
0	0.819851	0.914	0.774	0	24	MT-ND4L
0	0.814159	0.926	0.659	0	24	CD99
0	0.79924	0.506	0.161	0	24	ADGRG1
0	0.792807	0.929	0.394	0	24	GZMA
0	0.784946	0.878	0.606	0	24	LITAF
0	0.774867	0.858	0.358	0	24	PRF1
0	0.774849	0.32	0.066	0	24	LAG3
0	0.751083	0.293	0.071	0	24	PTMS
0	0.738356	0.52	0.179	0	24	S1PR5
0	0.735821	0.962	0.748	0	24	HCST
0	0.712827	0.662	0.306	0	24	C12orf75
5.29664e-306	0.769022	0.455	0.178	1.6087e-301	24	SH2D2A
4.93335e-285	0.73079	0.556	0.253	1.49836e-280	24	SAMD3
3.94682e-267	0.739746	0.65	0.344	1.19873e-262	24	SYNE2
4.8506e-267	0.727154	0.284	0.09	1.47323e-262	24	SYTL2
1.74172e-257	0.742666	0.655	0.362	5.28994e-253	24	SPOCK2
5.96872e-250	0.741185	0.569	0.29	1.81282e-245	24	SYNE1
1.92019e-218	0.750174	0.776	0.544	5.83199e-214	24	MT-ATP8
2.49193e-199	0.770241	0.563	0.323	7.56848e-195	24	ALOX5AP
0	2.94907	0.999	0.233	0	25	LYZ
0	2.94074	0.995	0.244	0	25	S100A9
0	2.71766	0.994	0.205	0	25	S100A8
0	2.55644	0.972	0.162	0	25	FCN1
0	2.5554	0.948	0.215	0	25	TYMP
0	2.47952	0.936	0.138	0	25	VCAN
0	2.37831	0.996	0.224	0	25	CST3
0	2.36975	0.889	0.111	0	25	CD14
0	2.32483	0.869	0.112	0	25	S100A12
0	2.31544	0.908	0.291	0	25	IFITM3
0	2.30924	0.936	0.144	0	25	MNDA
0	2.28218	0.997	0.44	0	25	CTSS
0	2.22803	0.802	0.095	0	25	LGALS2
0	2.18793	0.231	0.031	0	25	RP11-1143G9.4
0	2.10074	0.875	0.121	0	25	MS4A6A
0	2.05962	0.976	0.271	0	25	AIF1
0	2.05947	0.998	0.389	0	25	TYROBP
0	2.05827	0.979	0.516	0	25	SAT1
0	2.0414	0.902	0.144	0	25	SERPINA1
0	2.03912	0.991	0.517	0	25	PSAP
0	2.0133	0.544	0.048	0	25	APOBEC3A
0	1.98982	0.88	0.268	0	25	NCF1
0	1.96391	0.874	0.202	0	25	GRN
0	1.96115	0.793	0.225	0	25	IFI6
0	1.95781	0.876	0.129	0	25	CSTA
0	1.94972	0.882	0.167	0	25	FGL2
0	1.93135	0.81	0.267	0	25	ISG15
0	1.91605	1	0.978	0	25	FTL
0	1.9131	0.865	0.163	0	25	CYBB
0	1.88726	0.851	0.137	0	25	CFD
0	1.85108	0.805	0.109	0	25	CSF3R
0	1.80226	0.791	0.135	0	25	CD68
0	1.80018	0.972	0.215	0	25	LST1
0	1.7838	0.984	0.573	0	25	NEAT1
0	1.75926	0.701	0.13	0	25	MX1
0	1.75869	1	0.971	0	25	FTH1
0	1.75401	0.97	0.29	0	25	FCER1G
0	1.74722	0.974	0.531	0	25	S100A11
0	1.74455	0.914	0.393	0	25	TKT
0	1.73795	0.565	0.077	0	25	MAFB
0	1.73644	0.876	0.272	0	25	AP1S2
0	1.72866	0.814	0.154	0	25	SPI1
0	1.70005	0.903	0.337	0	25	NPC2
0	1.70001	0.999	0.855	0	25	S100A6
0	1.66494	0.757	0.119	0	25	NCF2
0	1.63775	0.77	0.14	0	25	CFP
0	1.61815	0.734	0.108	0	25	CLEC7A
0	1.61678	0.772	0.177	0	25	LGALS3
0	1.61592	0.688	0.092	0	25	FPR1
0	1.60981	0.887	0.364	0	25	FOS
0	2.9705	0.953	0.524	0	26	NFKBIA
0	2.88468	0.951	0.368	0	26	CD69
0	2.83297	0.945	0.345	0	26	PPP1R15A
0	2.82022	0.814	0.27	0	26	CCL4
0	2.79625	0.967	0.556	0	26	ZFP36
0	2.73952	0.921	0.403	0	26	JUN
0	2.62836	0.94	0.531	0	26	IER2
0	2.60426	0.868	0.282	0	26	DUSP2
0	2.20887	0.952	0.479	0	26	DUSP1
0	2.20397	0.788	0.176	0	26	NR4A2
0	2.15213	0.871	0.211	0	26	SPON2
0	2.03042	0.8	0.199	0	26	MAP3K8
0	2.02575	0.871	0.364	0	26	FOS
0	1.9889	0.724	0.171	0	26	BHLHE40
0	1.96902	0.637	0.128	0	26	AC245014.3
0	1.96539	0.469	0.048	0	26	AREG
0	1.91361	0.868	0.313	0	26	TNFAIP3
0	1.88996	0.749	0.33	0	26	BTG2
0	1.81982	0.924	0.373	0	26	GNLY
0	1.78594	0.978	0.506	0	26	CD7
0	1.76055	0.612	0.221	0	26	NFKBIZ
0	1.7412	0.553	0.051	0	26	MAFF
0	1.73298	0.963	0.312	0	26	GZMB
0	1.71527	0.763	0.177	0	26	S1PR5
0	1.70141	0.964	0.417	0	26	CTSW
0	1.6822	0.482	0.081	0	26	MYOM2
0	1.66934	0.957	0.72	0	26	TSC22D3
0	1.63989	0.543	0.112	0	26	AC007952.4
0	1.63366	0.733	0.172	0	26	IL2RB
0	1.63106	0.75	0.181	0	26	CLIC3
0	1.6283	0.966	0.656	0	26	JUNB
0	1.60031	0.867	0.525	0	26	IRF1
0	1.59704	0.367	0.075	0	26	CCL3
0	1.59047	0.989	0.416	0	26	CST7
0	1.55713	0.974	0.604	0	26	IFITM1
0	1.52779	1	0.473	0	26	NKG7
0	1.52684	0.503	0.082	0	26	ZC3H12A
0	1.49571	0.498	0.104	0	26	PMAIP1
0	1.4789	0.56	0.214	0	26	WDR74
0	1.47499	0.803	0.352	0	26	GNG2
0	1.45708	0.837	0.482	0	26	CXCR4
0	1.45088	0.682	0.272	0	26	DDIT4
0	1.44619	0.928	0.468	0	26	CD247
0	1.40325	0.493	0.119	0	26	CSRNP1
0	1.37782	0.914	0.358	0	26	PRF1
0	1.37297	0.809	0.268	0	26	HOPX
0	1.36585	0.609	0.29	0	26	GADD45B
0	1.33537	0.505	0.071	0	26	SH2D1B
0	1.32537	0.463	0.112	0	26	SERTAD1
0	1.31335	0.888	0.276	0	26	KLRB1
0	2.38537	0.767	0.084	0	27	PPBP
0	2.069	0.642	0.074	0	27	NRGN
0	2.05022	0.513	0.043	0	27	PF4
0	1.64004	0.449	0.034	0	27	CLU
0	1.44417	0.415	0.03	0	27	GNG11
0	1.43967	0.406	0.025	0	27	SPARC
0	1.31226	0.414	0.023	0	27	TUBB1
0	1.27161	0.207	0.011	0	27	SDPR
0	1.18426	0.962	0.474	0	27	CCL5
0	1.15334	0.402	0.092	0	27	HIST1H2AC
0	1.12845	0.267	0.016	0	27	MYL9
0	1.10431	0.786	0.333	0	27	GZMH
0	1.10099	0.926	0.475	0	27	NKG7
0	1.06847	0.273	0.063	0	27	RGS18
0	1.04438	0.304	0.053	0	27	MAP3K7CL
0	0.970467	0.294	0.026	0	27	CAVIN2
0	0.914925	0.22	0.011	0	27	TREML1
0	0.902594	0.254	0.048	0	27	F13A1
0	0.758084	0.179	0.011	0	27	ITGA2B
0	0.658423	0.154	0.016	0	27	PRKAR2B
0	0.655426	0.179	0.013	0	27	MPIG6B
0	0.645349	0.186	0.021	0	27	ACRBP
5.31353e-302	1.00513	0.826	0.418	1.61383e-297	27	CST7
3.75096e-296	1.01037	0.709	0.314	1.13924e-291	27	FGFBP2
6.2068e-292	0.676161	1	0.998	1.88513e-287	27	TMSB4X
3.081e-283	0.931167	0.778	0.376	9.35762e-279	27	GNLY
1.88904e-258	0.838785	0.794	0.397	5.73739e-254	27	GZMA
4.07412e-255	0.911861	0.69	0.316	1.23739e-250	27	GZMB
5.0505e-245	0.936584	0.25	0.063	1.53394e-240	27	GPX1
2.94973e-238	0.910233	0.71	0.361	8.95891e-234	27	PRF1
6.24795e-221	0.802137	0.257	0.075	1.89763e-216	27	PGRMC1
1.10719e-219	0.654137	0.194	0.046	3.36277e-215	27	MMD
1.09724e-193	0.695268	0.577	0.274	3.33254e-189	27	CCL4
5.29417e-186	0.797585	0.609	0.305	1.60795e-181	27	KLRD1
5.59123e-178	0.848677	0.573	0.308	1.69817e-173	27	C12orf75
4.15675e-174	0.844891	0.545	0.271	1.26249e-169	27	HOPX
8.57601e-162	0.719358	0.71	0.421	2.6047e-157	27	CTSW
8.30459e-139	0.75945	0.191	0.057	2.52227e-134	27	AC092580.4
1.62041e-133	0.669146	0.844	0.777	4.9215e-129	27	OST4
1.65189e-112	0.771538	0.417	0.203	5.01712e-108	27	GNB2L1
3.60636e-110	0.713248	0.422	0.207	1.09532e-105	27	ATP5E
2.49781e-100	0.810282	0.488	0.28	7.58636e-96	27	KLRB1
5.99713e-99	0.789662	0.43	0.245	1.82145e-94	27	CMC1
1.15349e-82	0.631493	0.392	0.225	3.50338e-78	27	PYHIN1
8.89549e-81	0.629545	0.354	0.194	2.70174e-76	27	KLRG1
6.07818e-80	0.629532	0.255	0.126	1.84606e-75	27	RNF11
3.82191e-77	0.643593	0.275	0.142	1.16079e-72	27	VCL
7.97752e-76	0.642446	0.638	0.518	2.42293e-71	27	FLNA
1.07396e-57	1.50867	0.175	0.078	3.26182e-53	27	HBA2
7.11047e-50	1.87601	0.225	0.119	2.15959e-45	27	HBB
0	3.51303	0.999	0.226	0	28	CST3
0	3.29997	1	0.36	0	28	HLA-DRA
0	3.21565	0.956	0.354	0	28	HLA-DRB5
0	3.19795	0.995	0.489	0	28	HLA-DPA1
0	3.17319	0.989	0.239	0	28	HLA-DQB1
0	3.04299	1	0.772	0	28	CD74
0	3.03839	0.776	0.003	0	28	FCER1A
0	2.99712	0.943	0.159	0	28	HLA-DQA1
0	2.93241	0.998	0.511	0	28	HLA-DPB1
0	2.72108	0.806	0.148	0	28	HLA-DQA2
0	2.65851	0.784	0.012	0	28	CLEC10A
0	2.60943	0.993	0.376	0	28	HLA-DRB1
0	2.38428	0.999	0.235	0	28	LYZ
0	2.29255	0.913	0.098	0	28	CPVL
0	2.27059	0.72	0.019	0	28	CD1C
0	2.21503	0.821	0.077	0	28	NAPSA
0	2.14018	0.97	0.23	0	28	HLA-DMA
0	1.93712	0.959	0.203	0	28	GRN
0	1.90794	0.904	0.096	0	28	LGALS2
0	1.811	0.918	0.14	0	28	CFP
0	1.71259	0.949	0.154	0	28	SPI1
0	1.7058	0.638	0.125	0	28	MS4A6A
0	1.70272	0.972	0.442	0	28	SAMHD1
0	1.63799	0.96	0.381	0	28	ANXA2
0	1.60264	0.978	0.455	0	28	COTL1
0	1.57411	0.995	0.785	0	28	VIM
0	1.56878	0.992	0.73	0	28	S100A10
0	1.56762	0.416	0.055	0	28	NR4A1
0	1.5403	0.897	0.18	0	28	JAML
0	1.51516	0.915	0.152	0	28	HLA-DMB
0	1.49565	0.983	0.558	0	28	GSTP1
0	1.49302	0.896	0.15	0	28	CTSH
0	1.47782	0.933	0.197	0	28	FCGRT
0	1.43373	0.545	0.082	0	28	CDKN1A
0	1.42934	0.837	0.091	0	28	ALDH2
0	1.41899	0.84	0.15	0	28	CAPG
0	1.40439	0.92	0.365	0	28	FOS
0	1.39332	0.799	0.072	0	28	GSN
0	1.34891	0.862	0.173	0	28	RNF130
0	1.34678	0.935	0.283	0	28	ANXA5
0	1.33148	0.806	0.102	0	28	IGSF6
0	1.32839	0.994	0.891	0	28	GAPDH
0	1.32786	0.879	0.122	0	28	LY86
0	1.30851	0.943	0.63	0	28	GABARAP
0	1.29142	0.988	0.291	0	28	FCER1G
0	1.28435	0.877	0.177	0	28	LGALS3
0	1.28009	0.816	0.082	0	28	ZNF385A
0	1.26839	0.863	0.131	0	28	CSTA
0	1.26536	0.814	0.098	0	28	CCDC88A
0	1.26062	0.948	0.345	0	28	C1orf162
0	1.7994	0.639	0.27	0	29	ISG15
0	1.7271	0.57	0.133	0	29	MX1
0	1.48113	0.435	0.078	0	29	IFI44L
0	1.15061	0.297	0.041	0	29	IFIT3
0	1.07591	0.282	0.019	0	29	IFIT1
0	0.893148	0.249	0.019	0	29	RSAD2
0	0.756505	0.219	0.024	0	29	CMPK2
1.17851e-265	1.62671	0.567	0.229	3.57937e-261	29	IFI6
7.51684e-248	1.14988	0.596	0.247	2.28302e-243	29	CCR7
4.87356e-241	0.72989	0.222	0.044	1.4802e-236	29	OAS3
1.39876e-220	0.768458	0.271	0.067	4.2483e-216	29	IFI44
2.21004e-208	1.24359	0.578	0.276	6.71234e-204	29	STAT1
9.77686e-185	0.801139	0.227	0.056	2.96943e-180	29	HERC5
7.86556e-177	0.889296	0.326	0.106	2.38893e-172	29	OAS1
4.17434e-176	0.870052	0.393	0.148	1.26783e-171	29	MX2
3.16276e-170	0.953728	0.418	0.168	9.60595e-166	29	EIF2AK2
7.59913e-162	0.893847	0.372	0.14	2.30801e-157	29	EPSTI1
1.91699e-157	0.778581	0.53	0.236	5.82229e-153	29	LEF1
1.37361e-156	0.78541	0.608	0.3	4.17193e-152	29	TCF7
5.57141e-154	0.929329	0.454	0.202	1.69215e-149	29	XAF1
3.49449e-150	0.80658	0.826	0.633	1.06135e-145	29	LDHB
9.39721e-143	0.684683	0.317	0.113	2.85412e-138	29	PARP9
1.76361e-141	0.766368	0.814	0.56	5.35642e-137	29	GIMAP7
9.71955e-141	0.8923	0.4	0.172	2.95202e-136	29	IRF7
2.06003e-123	0.840665	0.61	0.34	6.25672e-119	29	TRAC
9.51537e-117	0.660242	0.508	0.255	2.89001e-112	29	CD27
2.19608e-116	0.761818	0.684	0.439	6.66995e-112	29	NOSIP
8.25081e-113	0.868355	0.785	0.582	2.50593e-108	29	RPS10
3.64804e-107	0.624092	0.381	0.171	1.10798e-102	29	TRAT1
8.89331e-106	0.67201	0.787	0.54	2.70108e-101	29	LTB
1.05408e-102	0.756412	0.323	0.139	3.20146e-98	29	GBP1
1.29945e-102	0.622454	0.999	0.987	3.94669e-98	29	RPL21
4.27859e-102	0.593645	0.277	0.108	1.29949e-97	29	OAS2
3.93853e-91	0.780601	0.769	0.604	1.19621e-86	29	LY6E
9.04019e-91	0.956599	0.33	0.149	2.74569e-86	29	GLTSCR2
1.19929e-87	0.565213	0.381	0.181	3.64248e-83	29	MAL
3.47992e-85	0.665231	0.88	0.805	1.05692e-80	29	RPL36A
1.03335e-84	1.00859	0.395	0.204	3.13849e-80	29	GNB2L1
1.28877e-82	0.761694	0.975	0.946	3.91425e-78	29	RPL31
1.79789e-79	0.589647	0.659	0.447	5.46055e-75	29	SELL
3.26802e-79	0.662609	0.987	0.955	9.92564e-75	29	RPS29
2.44073e-73	0.672171	0.965	0.946	7.41297e-69	29	RPL7
4.92734e-73	0.805589	0.634	0.451	1.49653e-68	29	ISG20
3.52934e-70	0.797199	0.867	0.844	1.07193e-65	29	RPS20
1.67872e-67	0.935577	0.709	0.582	5.09862e-63	29	RPS17
1.51263e-62	0.726154	0.928	0.901	4.59417e-58	29	RPL27A
9.58226e-62	0.595462	0.332	0.165	2.91032e-57	29	ATP5L
1.65902e-58	0.6659	0.972	0.961	5.03879e-54	29	RPL13A
7.88134e-43	0.6411	0.449	0.318	2.39372e-38	29	TRIM22
1.14e-17	0.729676	0.644	0.608	3.4624e-13	29	IFITM1
0	3.45834	0.667	0.029	0	30	RP11-1143G9.4
0	3.26577	0.676	0.061	0	30	GPX1
0	3.10845	0.818	0.086	0	30	PPBP
0	2.96193	0.997	0.237	0	30	LYZ
0	2.87945	0.992	0.248	0	30	S100A9
0	2.84109	0.708	0.043	0	30	PF4
0	2.45291	0.902	0.142	0	30	VCAN
0	2.3147	0.689	0.075	0	30	NRGN
0	2.2909	0.983	0.21	0	30	S100A8
0	2.27022	0.838	0.148	0	30	MNDA
0	2.23617	0.983	0.575	0	30	NEAT1
0	2.20616	0.599	0.061	0	30	RGS18
0	2.19963	0.974	0.443	0	30	CTSS
0	2.19475	0.714	0.206	0	30	ATP5E
0	2.09518	0.567	0.03	0	30	GNG11
0	2.06447	0.391	0.011	0	30	SDPR
0	2.03982	0.779	0.117	0	30	S100A12
0	1.99783	0.519	0.092	0	30	HIST1H2AC
0	1.98196	0.609	0.119	0	30	C14orf2
0	1.95781	0.94	0.219	0	30	LST1
0	1.92811	0.915	0.167	0	30	FCN1
0	1.88949	0.503	0.024	0	30	TUBB1
0	1.88162	0.842	0.22	0	30	TYMP
0	1.87246	0.827	0.276	0	30	AP1S2
0	1.86744	0.759	0.172	0	30	FGL2
0	1.86565	0.603	0.093	0	30	DUSP6
0	1.85666	0.768	0.167	0	30	CYBB
0	1.80628	0.734	0.133	0	30	CSTA
0	1.74047	0.621	0.109	0	30	CLEC12A
0	1.72439	0.606	0.151	0	30	ATP5G2
0	1.7094	0.574	0.12	0	30	TCEB2
0	1.68465	1	0.978	0	30	FTL
0	1.67528	0.711	0.126	0	30	MS4A6A
0	1.66095	0.902	0.276	0	30	AIF1
0	1.64409	0.606	0.1	0	30	LGALS2
0	1.61847	0.644	0.126	0	30	MPEG1
0	1.61643	0.964	0.483	0	30	LGALS1
0	1.61627	0.679	0.117	0	30	CD14
0	1.61384	0.903	0.366	0	30	FOS
0	1.59851	0.966	0.228	0	30	CST3
0	1.59612	0.633	0.114	0	30	CSF3R
0	1.59227	0.99	0.393	0	30	TYROBP
0	1.57745	0.549	0.079	0	30	KCTD12
0	1.56865	0.933	0.518	0	30	SAT1
0	1.53972	0.55	0.091	0	30	CD36
0	1.53154	0.51	0.105	0	30	FYB
0	1.52521	0.575	0.163	0	30	BRI3
0	1.51466	0.597	0.163	0	30	ATP5L
0	1.48967	0.429	0.036	0	30	CLU
0	1.44061	0.401	0.053	0	30	MAP3K7CL
0	1.41902	1	0.998	0	31	MALAT1
3.64415e-301	1.49444	0.933	0.873	1.1068e-296	31	PTPRC
2.53368e-217	1.92647	0.532	0.227	7.69528e-213	31	CAMK4
1.50036e-201	1.74689	0.76	0.627	4.5569e-197	31	SF1
1.20931e-187	1.59194	0.736	0.416	3.67291e-183	31	IL7R
1.97364e-167	1.57614	0.709	0.568	5.99433e-163	31	FUS
3.51247e-166	1.80353	0.627	0.42	1.06681e-161	31	SMCHD1
4.43863e-166	1.70505	0.339	0.111	1.3481e-161	31	CDC14A
4.65907e-155	1.63615	0.796	0.657	1.41505e-150	31	MTRNR2L12
6.10155e-150	1.69875	0.382	0.148	1.85316e-145	31	INPP4B
3.44363e-148	1.48012	0.252	0.068	1.0459e-143	31	ICOS
6.67793e-136	2.06403	0.626	0.437	2.02822e-131	31	FGF23
5.01367e-132	1.83847	0.594	0.374	1.52275e-127	31	CD69
1.71155e-128	1.65116	0.704	0.575	5.19833e-124	31	ARID5B
2.7162e-125	1.45391	0.289	0.099	8.24963e-121	31	CD28
4.36393e-124	1.61627	0.374	0.162	1.32541e-119	31	SERINC5
2.94658e-122	1.72716	0.495	0.291	8.94935e-118	31	EML4
6.46619e-117	1.65011	0.376	0.169	1.96391e-112	31	IL6ST
3.30176e-116	1.58097	0.406	0.2	1.00281e-111	31	TUT4
1.06629e-114	2.0145	0.53	0.318	3.23854e-110	31	TNFAIP3
4.90378e-113	1.62028	0.681	0.546	1.48938e-108	31	MT-ATP8
3.63499e-112	1.56898	0.544	0.361	1.10402e-107	31	PIK3IP1
1.85861e-111	1.6613	0.377	0.175	5.64496e-107	31	PDE3B
1.9868e-111	1.89067	0.562	0.386	6.03432e-107	31	CLDN11
6.70206e-111	1.4179	0.604	0.469	2.03555e-106	31	TNRC6B
1.12069e-110	1.5908	0.365	0.164	3.40377e-106	31	MAML2
5.72543e-106	1.6452	0.591	0.437	1.73893e-101	31	AMFR
2.50751e-103	1.48657	0.539	0.365	7.61582e-99	31	SPOCK2
4.83691e-100	1.4948	0.6	0.488	1.46907e-95	31	ANKRD12
8.8646e-95	1.53108	0.406	0.219	2.69236e-90	31	ABLIM1
1.36653e-94	1.75757	0.463	0.279	4.15041e-90	31	SLC2A3
3.88636e-93	1.56123	0.637	0.516	1.18037e-88	31	TNFSF13B
4.3211e-93	1.44	0.581	0.456	1.3124e-88	31	FOXP1
2.93879e-92	1.41879	0.532	0.388	8.92571e-88	31	USP15
1.19347e-89	1.43253	0.485	0.324	3.62479e-85	31	NKTR
1.10696e-86	1.4649	0.417	0.245	3.36207e-82	31	ZNF292
1.8767e-84	1.44561	0.475	0.32	5.69991e-80	31	SLC38A1
2.01558e-83	1.58962	0.51	0.347	6.12171e-79	31	SYNE2
1.72877e-79	1.43746	0.399	0.23	5.25062e-75	31	ITK
1.15215e-78	1.42998	0.504	0.367	3.49931e-74	31	MACF1
2.49117e-72	1.58045	0.465	0.328	7.56617e-68	31	DAAM1
1.89262e-63	1.5658	0.436	0.31	5.74826e-59	31	KAT7
1.89322e-62	1.48447	0.588	0.477	5.75009e-58	31	MTRNR2L1
5.56219e-59	1.48887	0.196	0.078	1.68935e-54	31	TTN
1.2239e-56	1.57207	0.322	0.186	3.71724e-52	31	AC016831.7
7.69193e-56	1.67243	0.509	0.432	2.33619e-51	31	ZNF688
4.59118e-45	1.5804	0.605	0.615	1.39443e-40	31	ATP5F1A
1.74188e-44	1.48138	0.476	0.405	5.29045e-40	31	HSPA5
5.42211e-41	1.63975	0.395	0.302	1.6468e-36	31	PDGFA
3.87084e-08	3.46156	0.064	0.121	0.00117565	31	HBB
0	2.97755	0.776	0.317	0	32	TNFAIP3
0	2.60541	0.764	0.403	0	32	HSPA5
0	2.39555	0.784	0.346	0	32	SYNE2
0	2.0525	0.692	0.291	0	32	SYNE1
0	1.6005	0.972	0.873	0	32	PTPRC
5.31842e-289	2.0204	0.831	0.545	1.61531e-284	32	MT-ATP8
1.30099e-281	2.0425	0.535	0.175	3.95137e-277	32	BHLHE40
8.32808e-273	2.57487	0.728	0.373	2.5294e-268	32	CD69
7.08486e-261	1.74806	0.542	0.182	2.15181e-256	32	S1PR5
4.20546e-246	1.662	0.453	0.135	1.27728e-241	32	TGFBR3
3.99284e-239	1.54803	0.811	0.422	1.2127e-234	32	CTSW
8.84785e-238	1.58712	0.828	0.658	2.68727e-233	32	RBM39
1.15332e-229	1.65153	0.776	0.362	3.50287e-225	32	PRF1
4.83479e-221	1.76329	0.465	0.163	1.46842e-216	32	ZBTB1
6.27589e-211	1.55826	0.771	0.551	1.90611e-206	32	RNF213
5.64838e-210	1.59631	0.382	0.11	1.71553e-205	32	TENT5C
2.60544e-183	1.48665	0.66	0.35	7.91325e-179	32	ZEB2
9.50434e-183	1.58575	0.711	0.436	2.88666e-178	32	FGF23
2.78885e-182	1.91805	0.475	0.181	8.4703e-178	32	NR4A2
1.22703e-181	1.67193	0.376	0.12	3.72673e-177	32	PDE4D
3.12042e-180	1.59172	0.542	0.217	9.47735e-176	32	SPON2
9.62032e-180	1.54677	0.471	0.184	2.92188e-175	32	SYTL3
1.2321e-173	1.58502	0.467	0.189	3.74213e-169	32	STAT4
2.04273e-173	1.63088	0.626	0.367	6.20417e-169	32	MACF1
4.11534e-173	1.46409	0.789	0.652	1.24991e-168	32	LCP1
8.96906e-173	1.82763	0.735	0.528	2.72408e-168	32	IRF1
8.06088e-171	1.65147	0.708	0.519	2.44825e-166	32	PDIA3
2.32994e-160	1.41406	0.29	0.08	7.07651e-156	32	TIPARP
2.40309e-159	1.54875	0.748	0.555	7.29866e-155	32	KLF6
1.40505e-151	1.45936	0.576	0.32	4.2674e-147	32	PRKCH
3.41539e-146	1.5149	0.529	0.265	1.03732e-141	32	APMAP
9.04534e-146	1.62531	0.752	0.559	2.74725e-141	32	ZFP36
2.07435e-142	1.41139	0.636	0.429	6.30023e-138	32	DDX6
5.48533e-141	1.89614	0.593	0.35	1.666e-136	32	PPP1R15A
1.16615e-135	1.48457	0.432	0.192	3.54183e-131	32	RNF19A
2.17197e-133	1.72347	0.552	0.287	6.5967e-129	32	DUSP2
1.32481e-132	1.61297	0.595	0.395	4.02371e-128	32	BCLAF1
3.16777e-131	1.58184	0.577	0.356	9.62114e-127	32	GNG2
5.92863e-124	1.60176	0.579	0.372	1.80064e-119	32	ADGRE5
1.18363e-122	1.58408	0.402	0.176	3.59492e-118	32	PTGER4
3.71103e-119	1.64216	0.53	0.319	1.12711e-114	32	PIK3R1
5.84438e-118	1.62423	0.407	0.186	1.77506e-113	32	AC016831.7
2.52863e-115	1.46712	0.531	0.323	7.67996e-111	32	UTRN
3.2686e-113	1.4268	0.525	0.321	9.92739e-109	32	B4GALT1
1.60407e-112	1.4348	0.387	0.174	4.87189e-108	32	CEMIP2
6.58702e-109	1.45991	0.458	0.252	2.00061e-104	32	DDX39A
7.1815e-101	1.43976	0.445	0.243	2.18116e-96	32	RNF125
6.05316e-100	1.42417	0.53	0.341	1.83846e-95	32	REL
4.95808e-90	1.72842	0.45	0.263	1.50587e-85	32	MYADM
2.57123e-80	1.42911	0.615	0.485	7.80933e-76	32	CXCR4
0	7.26558	0.987	0.086	0	33	PPBP
0	6.10406	0.949	0.022	0	33	TUBB1
0	5.91158	0.987	0.043	0	33	PF4
0	5.59904	0.659	0.025	0	33	CAVIN2
0	5.24267	0.927	0.091	0	33	HIST1H2AC
0	5.1946	0.897	0.019	0	33	ACRBP
0	5.17113	0.848	0.008	0	33	GP9
0	5.08049	0.948	0.029	0	33	GNG11
0	5.06715	0.91	0.061	0	33	RGS18
0	4.9472	0.641	0.011	0	33	MPIG6B
0	4.91481	0.82	0.024	0	33	SPARC
0	4.68403	0.861	0.034	0	33	CLU
0	4.60652	0.783	0.032	0	33	TSC22D1
0	4.54292	0.95	0.075	0	33	NRGN
0	4.41818	0.787	0.047	0	33	F13A1
0	4.25558	0.871	0.183	0	33	LIMS1
0	4.2087	0.742	0.005	0	33	TMEM40
0	4.19243	0.753	0.005	0	33	PTCRA
0	4.07633	0.77	0.08	0	33	MPP1
0	4.07349	0.783	0.004	0	33	CMTM5
0	4.01204	0.848	0.251	0	33	TPM4
0	4.00905	0.868	0.31	0	33	TUBA4A
0	3.99875	0.654	0.015	0	33	MYL9
0	3.96701	0.62	0.01	0	33	TRIM58
0	3.93834	0.693	0.023	0	33	PTGS1
0	3.9364	0.758	0.044	0	33	MMD
0	3.85801	0.731	0.009	0	33	TREML1
0	3.84721	0.827	0.319	0	33	MAX
0	3.84456	0.755	0.052	0	33	MAP3K7CL
0	3.83579	0.834	0.251	0	33	NCOA4
0	3.82182	0.815	0.192	0	33	CTSA
0	3.81287	0.739	0.009	0	33	ITGA2B
0	3.76015	0.846	0.166	0	33	GRAP2
0	3.7268	0.63	0.005	0	33	ESAM
0	3.7214	0.758	0.141	0	33	VCL
0	3.62951	0.899	0.421	0	33	RGS10
0	3.59601	0.725	0.069	0	33	RUFY1
0	3.50071	0.579	0.015	0	33	HIST1H3H
0	3.49535	0.651	0.009	0	33	C2orf88
0	3.48134	0.549	0.011	0	33	AP003068.2
0	3.45512	0.751	0.074	0	33	PGRMC1
0	3.39715	0.819	0.307	0	33	FERMT3
0	3.35506	0.658	0.012	0	33	DMTN
0	3.35014	0.723	0.187	0	33	NT5C3A
0	3.34648	0.938	0.701	0	33	TAGLN2
0	3.34512	0.732	0.178	0	33	PTPN18
0	3.26786	0.857	0.376	0	33	TLN1
0	3.26643	0.583	0.011	0	33	HIST1H2BJ
0	3.25439	0.713	0.182	0	33	ILK
0	3.23917	0.733	0.083	0	33	PDLIM1
0	1.57174	0.752	0.088	0	34	PPBP
0	1.43204	0.583	0.077	0	34	NRGN
0	1.26106	0.44	0.026	0	34	SPARC
0	1.22081	0.449	0.036	0	34	CLU
0	1.07495	0.42	0.032	0	34	GNG11
0	1.04862	0.419	0.026	0	34	CAVIN2
0	0.965956	0.401	0.046	0	34	PF4
0	0.949885	0.431	0.025	0	34	TUBB1
0	0.926172	0.307	0.017	0	34	MYL9
0	0.620141	0.23	0.013	0	34	MPIG6B
0	0.616761	0.219	0.012	0	34	TREML1
5.18204e-249	0.81788	0.301	0.049	1.57389e-244	34	F13A1
2.71006e-217	0.820927	0.301	0.054	8.23099e-213	34	MAP3K7CL
2.3846e-191	0.997907	0.567	0.181	7.2425e-187	34	MAL
1.05485e-165	0.949047	0.944	0.633	3.20378e-161	34	LDHB
3.99131e-162	0.615046	1	0.998	1.21224e-157	34	EEF1A1
7.0692e-155	1.02145	0.702	0.301	2.14706e-150	34	TCF7
1.51965e-150	0.968902	0.955	0.54	4.61549e-146	34	LTB
8.47686e-148	0.9127	0.865	0.416	2.57459e-143	34	IL7R
2.04962e-146	0.596593	1	0.988	6.22511e-142	34	RPS6
1.34473e-141	0.611053	0.348	0.094	4.08422e-137	34	HIST1H2AC
3.99704e-140	0.929533	0.599	0.237	1.21398e-135	34	LEF1
1.77211e-136	0.687819	0.994	0.934	5.38225e-132	34	RPL4
4.06046e-132	0.612973	0.299	0.076	1.23324e-127	34	PGRMC1
1.58312e-121	0.885146	0.59	0.248	4.80826e-117	34	CCR7
7.73207e-103	0.835935	0.604	0.29	2.34838e-98	34	FLT3LG
5.7538e-100	0.837868	0.746	0.44	1.74754e-95	34	NOSIP
4.71901e-97	0.808317	0.464	0.188	1.43326e-92	34	USHBP1
9.4369e-94	0.641815	0.938	0.782	2.86617e-89	34	SARAF
1.14924e-93	0.613786	0.973	0.896	3.49048e-89	34	EEF2
1.89715e-93	0.822464	0.492	0.214	5.76203e-89	34	RCAN3
9.69374e-91	0.703621	0.393	0.148	2.94418e-86	34	INPP4B
1.46081e-90	0.755551	0.512	0.227	4.43679e-86	34	CAMK4
3.51089e-85	0.582776	0.948	0.827	1.06633e-80	34	NPM1
1.02117e-77	0.6672	0.368	0.146	3.10151e-73	34	TESPA1
2.81128e-77	0.694345	0.396	0.162	8.53843e-73	34	AQP3
4.47866e-77	0.609228	0.905	0.596	1.36026e-72	34	CD3E
4.48762e-74	0.611603	0.698	0.422	1.36298e-69	34	RGS10
3.64752e-67	0.588317	0.518	0.256	1.10782e-62	34	CD27
6.40142e-63	0.620697	0.414	0.195	1.94424e-58	34	LDLRAP1
3.12453e-62	0.664587	0.612	0.361	9.48982e-58	34	PIK3IP1
6.80118e-62	0.590727	0.421	0.201	2.06565e-57	34	DGKA
3.0255e-61	0.574185	0.333	0.14	9.18905e-57	34	TRABD2A
2.38346e-57	0.589533	0.868	0.694	7.23904e-53	34	EIF3E
2.29601e-55	0.577008	0.352	0.162	6.97343e-51	34	SERINC5
1.02758e-51	0.592608	0.425	0.213	3.12095e-47	34	C6orf48
1.25982e-51	0.59658	0.424	0.217	3.82631e-47	34	PIM2
5.62941e-49	0.614551	0.343	0.162	1.70977e-44	34	MYC
1.40279e-39	0.634838	0.219	0.092	4.26054e-35	34	CISH
3.54354e-17	0.766182	0.317	0.208	1.07625e-12	34	MT1X
0	3.65923	0.929	0.144	0	35	STMN1
0	2.77164	0.889	0.468	0	35	TUBA1B
0	2.5301	0.86	0.312	0	35	HMGB2
0	2.31209	0.59	0.003	0	35	TYMS
0	2.1626	0.968	0.663	0	35	HMGN2
0	2.04369	0.54	0.003	0	35	MKI67
0	1.90027	0.701	0.205	0	35	DUT
0	1.60212	0.995	0.891	0	35	GAPDH
0	1.58273	0.561	0.084	0	35	MCM7
0	1.56071	0.53	0.063	0	35	PCNA
0	1.41189	0.412	0.004	0	35	TK1
0	1.32192	0.434	0.045	0	35	PTTG1
0	1.30942	0.549	0.088	0	35	MCM5
0	1.29929	0.346	0.007	0	35	NUSAP1
0	1.21263	0.535	0.084	0	35	MCM3
0	1.18448	0.341	0.008	0	35	CENPF
0	1.17974	0.391	0.006	0	35	CLSPN
0	1.17698	0.318	0.004	0	35	TOP2A
0	1.16618	0.354	0.002	0	35	BIRC5
0	1.14702	0.413	0.016	0	35	CENPM
0	1.14431	0.196	0.006	0	35	HIST1H1B
0	1.12967	0.47	0.089	0	35	SMC4
0	1.06911	0.117	0.007	0	35	HIST1H2AI
0	1.05355	0.378	0.04	0	35	HELLS
7.30785e-303	1.10132	0.622	0.157	2.21954e-298	35	RPA3
1.46727e-291	1.15178	0.996	0.937	4.45638e-287	35	CFL1
6.05845e-286	1.54051	0.802	0.323	1.84007e-281	35	H2AFV
1.26545e-281	1.29076	0.996	0.959	3.84342e-277	35	PFN1
4.36105e-281	1.14417	0.617	0.164	1.32454e-276	35	CARHSP1
9.58114e-254	1.77757	0.882	0.49	2.90998e-249	35	H2AFZ
1.88057e-243	2.3997	0.863	0.469	5.71168e-239	35	TUBB
1.67174e-227	1.14396	0.982	0.899	5.07742e-223	35	PPIA
2.65752e-220	1.07219	0.821	0.308	8.07142e-216	35	C12orf75
1.0973e-219	1.10062	0.571	0.168	3.33271e-215	35	SLBP
1.53621e-219	1.17196	0.693	0.252	4.66576e-215	35	IDH2
1.1901e-216	1.32989	0.965	0.826	3.61458e-212	35	HMGB1
1.89366e-206	1.37275	0.82	0.413	5.75143e-202	35	DEK
2.91639e-204	1.07448	0.65	0.222	8.85765e-200	35	DNMT1
1.56137e-202	1.13437	0.91	0.592	4.74221e-198	35	COX8A
1.49874e-201	1.18673	1	0.993	4.55196e-197	35	ACTB
9.51725e-194	1.11055	0.848	0.446	2.89058e-189	35	SNRPB
4.17097e-189	1.09595	0.609	0.211	1.26681e-184	35	NASP
1.02906e-169	1.2456	0.859	0.551	3.12545e-165	35	SLC25A5
3.48365e-156	1.16762	0.82	0.399	1.05806e-151	35	GZMA
4.05782e-148	1.19734	0.974	0.919	1.23244e-143	35	ACTG1
4.00529e-126	1.11756	0.402	0.125	1.21649e-121	35	HIST1H1C
2.08246e-112	1.08889	0.518	0.211	6.32485e-108	35	TUBB4B
2.63404e-78	1.24731	0.816	0.485	8.0001e-74	35	LGALS1
6.28146e-72	2.01443	0.683	0.4	1.9078e-67	35	HIST1H4C
1.60414e-71	1.30536	0.494	0.229	4.87209e-67	35	HIST1H1E
0	2.60679	0.861	0.084	0	36	IGHM
0	2.01844	0.463	0.066	0	36	IGLC2
0	1.89543	0.945	0.091	0	36	MS4A1
0	1.84758	0.698	0.05	0	36	TCL1A
0	1.73577	0.957	0.103	0	36	CD79A
0	1.72429	0.329	0.033	0	36	IGLC3
0	1.66087	0.884	0.139	0	36	CD79B
0	1.65227	0.685	0.051	0	36	IGHD
0	1.3811	0.222	0.016	0	36	IGLC1
0	1.2321	0.751	0.075	0	36	BANK1
0	1.19087	0.705	0.065	0	36	LINC00926
0	1.18408	0.699	0.079	0	36	RALGPS2
0	1.184	0.82	0.164	0	36	HLA-DQA1
0	1.12109	0.584	0.046	0	36	VPREB3
0	1.05575	0.708	0.131	0	36	HVCN1
0	1.0062	0.557	0.05	0	36	FCER2
0	0.960654	0.52	0.047	0	36	TNFRSF13C
0	0.95562	0.571	0.048	0	36	CD22
0	0.829466	0.568	0.086	0	36	SWAP70
0	0.778439	0.418	0.041	0	36	CD19
0	0.767595	0.441	0.042	0	36	SPIB
2.01876e-303	2.43842	0.651	0.138	6.13139e-299	36	IGKC
4.22174e-302	0.984374	0.534	0.085	1.28223e-297	36	PLPP5
1.19987e-278	1.01354	0.714	0.149	3.64425e-274	36	MEF2C
2.61939e-269	1.10343	0.906	0.244	7.9556e-265	36	HLA-DQB1
5.89148e-247	1.46526	0.972	0.38	1.78936e-242	36	HLA-DRB1
1.26533e-239	1.33694	0.989	0.364	3.84307e-235	36	HLA-DRA
9.88968e-207	0.803157	0.667	0.157	3.00369e-202	36	HLA-DMB
1.43787e-194	0.800924	0.452	0.088	4.3671e-190	36	SEPTIN6
1.95045e-191	1.17273	0.511	0.111	5.92391e-187	36	GAS5
1.17036e-179	0.762196	0.461	0.095	3.5546e-175	36	LINC01578
1.4144e-177	1.19626	0.504	0.115	4.2958e-173	36	SNHG29
1.46545e-174	1.198	0.516	0.122	4.45086e-170	36	TLE5
2.40907e-173	0.76815	0.623	0.161	7.31684e-169	36	STX7
1.80296e-172	1.042	0.502	0.117	5.47596e-168	36	SEPTIN7
1.28241e-168	1.10926	0.979	0.514	3.89495e-164	36	HLA-DPB1
3.18411e-167	0.916081	0.475	0.107	9.67079e-163	36	SNHG6
5.84477e-163	0.806781	0.466	0.103	1.77517e-158	36	SNHG5
2.43555e-161	0.769999	0.776	0.235	7.39724e-157	36	HLA-DMA
5.17868e-148	0.9337	0.98	0.818	1.57287e-143	36	CD37
9.83236e-148	0.89049	0.961	0.492	2.98629e-143	36	HLA-DPA1
4.01645e-147	0.912778	0.998	0.774	1.21988e-142	36	CD74
6.63509e-136	0.767075	0.758	0.257	2.01521e-131	36	SNX2
2.43765e-121	1.14552	0.966	0.582	7.40364e-117	36	RPS10
2.39393e-109	0.796941	0.868	0.377	7.27084e-105	36	FCMR
1.35294e-100	0.832348	0.975	0.54	4.10915e-96	36	LTB
5.37136e-86	0.872516	0.993	0.986	1.63139e-81	36	MT-ATP6
2.45675e-63	1.15158	0.589	0.316	7.46163e-59	36	JUND
4.22768e-41	1.01931	0.943	0.818	1.28403e-36	36	RPL17
1.30198e-35	1.01522	0.648	0.508	3.95437e-31	36	EEF1G
0	3.86253	0.943	0.039	0	37	PLD4
0	3.74432	0.956	0.071	0	37	ITM2C
0	3.64812	0.962	0.172	0	37	IRF7
0	3.64659	0.979	0.1	0	37	IRF8
0	3.61959	0.939	0.003	0	37	LILRA4
0	3.49333	0.936	0.055	0	37	JCHAIN
0	3.20967	0.915	0.013	0	37	SERPINF1
0	3.17381	0.962	0.064	0	37	TCF4
0	3.13034	0.951	0.072	0	37	CCDC50
0	3.12251	0.956	0.098	0	37	APP
0	3.01693	0.934	0.065	0	37	UGCG
0	2.79645	0.72	0.082	0	37	NAPSA
0	2.61086	0.841	0.029	0	37	MZB1
0	2.59799	0.763	0	0	37	SCT
0	2.53628	0.852	0.018	0	37	IL3RA
0	2.53599	0.708	0.007	0	37	TPM2
0	2.51104	0.799	0.051	0	37	PPP1R14B
0	2.46233	0.886	0.076	0	37	BCL11A
0	2.27506	0.949	0.325	0	37	ALOX5AP
0	2.25592	0.979	0.342	0	37	NPC2
0	2.23602	0.794	0.001	0	37	CLEC4C
0	2.22086	0.839	0.029	0	37	TSPAN13
0	2.13563	0.86	0.093	0	37	RNASE6
0	2.12791	0.75	0.051	0	37	FAM129C
0	2.11391	0.956	0.309	0	37	C12orf75
0	2.09962	0.706	0.011	0	37	DERL3
0	2.07396	0.858	0.14	0	37	CYB561A3
0	2.02978	0.708	0.031	0	37	TRAF4
0	2.02475	0.686	0	0	37	LRRC26
0	2.00042	0.833	0.128	0	37	MPEG1
0	1.97378	0.782	0.042	0	37	SPIB
0	1.96776	0.604	0.028	0	37	IRF4
0	1.93981	0.695	0.005	0	37	DNASE1L3
0	1.90241	0.888	0.208	0	37	GRN
0	1.88945	0.85	0.146	0	37	STMN1
0	1.87253	0.744	0.048	0	37	LILRB4
0	1.84595	0.549	0.065	0	37	SOX4
0	1.84177	0.814	0.094	0	37	TGFBI
0	1.83252	0.621	0.003	0	37	PTPRS
0	1.8221	0.667	0.005	0	37	MAP1A
0	1.81069	0.686	0.007	0	37	PTCRA
1.83641e-306	2.67844	0.945	0.35	5.57754e-302	37	TXN
1.9982e-296	2.24551	0.93	0.311	6.06894e-292	37	HERPUD1
1.34668e-276	2.29061	0.968	0.527	4.09013e-272	37	SEC61B
3.80524e-252	1.9131	0.396	0.051	1.15573e-247	37	TCL1A
3.21409e-250	1.808	0.915	0.351	9.76182e-246	37	PLP2
1.89451e-249	1.9645	0.953	0.443	5.75401e-245	37	PLAC8
7.57084e-236	2.57577	1	0.774	2.29942e-231	37	CD74
3.02943e-229	1.98071	0.909	0.318	9.20099e-225	37	GZMB
2.58911e-181	2.50118	0.369	0.059	7.86364e-177	37	PTGDS
2.44448e-298	1.12106	0.56	0.077	7.42436e-294	38	KLRK1
1.80588e-275	1.16374	0.56	0.085	5.48481e-271	38	PLAAT4
2.45414e-215	1.22688	0.558	0.1	7.45371e-211	38	PCED1B-AS1
1.59481e-206	1.0184	0.516	0.089	4.84376e-202	38	RESF1
8.15372e-205	0.675844	0.406	0.057	2.47645e-200	38	PRKCQ-AS1
9.33848e-205	0.970069	0.535	0.096	2.83628e-200	38	LINC01578
3.98221e-203	1.29941	0.585	0.117	1.20948e-198	38	SEPTIN7
2.54563e-202	0.878086	0.512	0.088	7.73158e-198	38	SEPTIN6
2.56638e-202	1.39508	0.585	0.115	7.7946e-198	38	SNHG29
3.59139e-195	1.27436	0.571	0.111	1.09078e-190	38	GAS5
4.09513e-191	0.733562	0.459	0.075	1.24377e-186	38	SEPTIN9
3.76328e-188	0.600266	0.417	0.063	1.14298e-183	38	SNHG32
4.0607e-187	1.40625	0.581	0.122	1.23332e-182	38	TLE5
8.13324e-185	0.624255	0.394	0.059	2.47023e-180	38	SEPTIN1
3.00763e-183	0.704241	0.461	0.078	9.13477e-179	38	MICOS10
2.0323e-181	0.955482	0.537	0.103	6.17251e-177	38	SNHG5
2.61309e-176	0.778285	0.493	0.091	7.93648e-172	38	TOMM6
5.69221e-175	0.993278	0.537	0.107	1.72884e-170	38	SNHG6
1.49669e-160	0.556054	0.309	0.042	4.54574e-156	38	SNHG14
8.12737e-160	0.563923	0.403	0.068	2.46845e-155	38	RBIS
4.2764e-149	1.11882	0.747	0.224	1.29883e-144	38	BCL11B
2.85811e-148	0.560937	0.283	0.038	8.68065e-144	38	KLRC3
3.92412e-137	0.717887	0.592	0.146	1.19183e-132	38	CD81
7.17759e-105	0.694011	0.558	0.159	2.17998e-100	38	ATP5PO
7.50191e-104	0.692001	0.687	0.223	2.27848e-99	38	ABHD17A
2.63345e-103	0.591981	0.922	0.317	7.9983e-99	38	FGFBP2
7.58698e-94	0.718333	0.811	0.301	2.30432e-89	38	TCF7
5.83408e-91	0.71939	0.604	0.196	1.77193e-86	38	H1FX
1.86667e-90	0.708022	0.917	0.378	5.66945e-86	38	GNLY
9.22776e-84	0.832028	0.806	0.341	2.80265e-79	38	TRAC
1.47785e-80	0.944918	0.871	0.455	4.48853e-76	38	TRBC2
3.61293e-79	0.833875	0.899	0.43	1.09732e-74	38	CD3G
1.51567e-71	0.729827	0.546	0.184	4.60339e-67	38	CD8B
2.45554e-71	0.724311	0.832	0.381	7.45796e-67	38	ETS1
8.69317e-71	0.551049	0.251	0.054	2.64029e-66	38	KLRC2
1.28055e-69	0.623758	0.733	0.294	3.8893e-65	38	LIME1
4.12179e-69	1.07421	0.882	0.583	1.25187e-64	38	RPS10
1.59484e-61	0.559966	0.691	0.278	4.84385e-57	38	SLFN5
7.97913e-60	0.663732	0.65	0.286	2.42342e-55	38	EIF4A1
3.95803e-59	0.780829	0.998	0.986	1.20213e-54	38	MT-ATP6
5.70427e-57	0.77388	0.871	0.517	1.7325e-52	38	KLF2
1.43674e-51	0.784958	0.636	0.316	4.36367e-47	38	JUND
2.20089e-51	1.05237	0.74	0.508	6.68453e-47	38	EEF1G
2.2516e-51	0.583761	0.804	0.397	6.83856e-47	38	TRBC1
1.44592e-50	1.1279	0.963	0.818	4.39156e-46	38	RPL17
1.22488e-49	0.642752	0.922	0.517	3.72019e-45	38	CD3D
3.01534e-48	0.550556	0.942	0.561	9.15818e-44	38	GIMAP7
1.78921e-45	0.649425	0.956	0.806	5.4342e-41	38	RPL36A
1.01772e-42	0.594941	0.813	0.489	3.09101e-38	38	RIPOR2
2.32233e-37	0.546482	1	0.998	7.05337e-33	38	MALAT1
0	3.28992	0.924	0.109	0	39	GZMK
0	1.58834	0.394	0.013	0	39	FXYD2
0	1.48479	0.455	0.017	0	39	AC004585.1
0	1.27393	0.5	0.054	0	39	PGM2L1
1.78311e-305	2.24375	0.929	0.255	5.41566e-301	39	CD27
4.15267e-248	1.46825	0.601	0.098	1.26125e-243	39	TIGIT
1.18375e-229	2.08267	0.843	0.258	3.59528e-225	39	NUCB2
1.50928e-209	1.08765	0.51	0.083	4.58399e-205	39	SIRPG
2.43939e-195	1.06949	0.545	0.099	7.4089e-191	39	CD28
7.3197e-186	1.57576	0.677	0.164	2.22314e-181	39	GPR183
3.28657e-184	1.69817	0.657	0.162	9.98196e-180	39	CLDND1
2.02691e-181	1.29543	0.677	0.157	6.15613e-177	39	SH2D1A
1.6433e-170	1.06315	0.525	0.103	4.99102e-166	39	LINC01550
2.57674e-164	1.6786	0.902	0.378	7.82608e-160	39	FCMR
1.42012e-162	1.64067	0.929	0.451	4.31319e-158	39	ISG20
3.71079e-158	1.37343	0.641	0.167	1.12704e-153	39	SPTBN1
1.63271e-142	1.55067	0.821	0.301	4.95887e-138	39	TCF7
8.55754e-132	1.38115	0.775	0.273	2.5991e-127	39	DENND2D
4.73952e-130	1.30147	0.977	0.517	1.43949e-125	39	CD3D
6.37695e-127	1.39252	0.894	0.489	1.93681e-122	39	GYPC
4.4383e-122	1.22663	0.551	0.146	1.348e-117	39	CD81
1.6757e-121	1.65112	0.995	0.919	5.08943e-117	39	ACTG1
7.6073e-116	1.25767	0.775	0.323	2.31049e-111	39	MCUB
4.32172e-107	1.3212	0.96	0.757	1.31259e-102	39	LIMD2
4.46051e-106	1.03832	0.432	0.103	1.35474e-101	39	SESN3
5.43401e-105	1.15576	0.922	0.516	1.65042e-100	39	LCK
8.03591e-104	1.07672	0.949	0.733	2.44067e-99	39	GMFG
3.32985e-103	1.13655	0.848	0.383	1.01134e-98	39	LAT
6.75779e-103	1.26997	0.833	0.341	2.05248e-98	39	TRAC
2.01304e-102	1.2387	0.725	0.279	6.11399e-98	39	SLFN5
1.22596e-101	1.15613	0.742	0.279	3.72349e-97	39	LYAR
6.42695e-101	1.11957	0.667	0.24	1.95199e-96	39	S1PR4
3.57799e-100	1.54511	0.861	0.519	1.08671e-95	39	CNN2
4.15659e-90	1.14986	0.72	0.294	1.26244e-85	39	LIME1
7.9833e-86	1.0586	0.742	0.312	2.42469e-81	39	FAM107B
1.64911e-80	1.05909	0.624	0.243	5.00868e-76	39	GBP2
2.51586e-80	1.021	0.96	0.781	7.64118e-76	39	RAC2
3.91086e-78	1.06869	0.821	0.435	1.18781e-73	39	MT2A
1.01437e-76	1.09158	0.866	0.564	3.08086e-72	39	FYB1
1.02565e-72	1.02221	0.316	0.077	3.11512e-68	39	KLRK1
5.47995e-72	1.07747	0.831	0.489	1.66437e-67	39	RIPOR2
2.21004e-71	1.02134	0.747	0.371	6.71233e-67	39	RCSD1
6.06986e-66	1.04315	0.573	0.224	1.84354e-61	39	BCL11B
2.44785e-65	1.1661	0.79	0.44	7.43461e-61	39	NOSIP
1.48216e-58	1.18837	0.801	0.456	4.50161e-54	39	TRBC2
1.12718e-46	1.08984	0.28	0.088	3.42347e-42	39	SEPTIN6
2.08849e-36	1.21525	0.313	0.122	6.34316e-32	39	TLE5
5.36673e-34	1.0215	0.598	0.398	1.62998e-29	39	SEPT6
[truncated: 152 more rows]

## Sheet: supplementary table 5
Supplementary table 5: Cell annotation
Cluster	CellType_main	CellType
13	B cell	memory B
7	B cell	naive B1
36	B cell	naive B2
41	B cell	naive B3
40	B cell	Plasma
11	CD4+ T cell	CD4+ memory T1
21	CD4+ T cell	CD4+ memory T2
10	CD4+ T cell	CD4+ cytotoxic T
20	CD4+ T cell	CD4+ memory T3
29	CD4+ T cell	CD4+ IFN-related T
2	CD4+ T cell	CD4+ naive T1
5	CD4+ T cell	CD4+ naive T2
8	CD4+ T cell	CD4+ naive T3
4	CD8+ T cell	CD8+ cytotoxic T1
12	CD8+ T cell	CD8+ cytotoxic T2
16	CD8+ T cell	CD8+ cytotoxic T3
32	CD8+ T cell	CD8+ cytotoxic T4
38	CD8+ T cell	CD8+ cytotoxic T5
23	CD8+ T cell	CD8+ memory T1
39	CD8+ T cell	CD8+ memory T2
1	CD8+ T cell	CD8+ naive T
27	Megakaryocyte	Megakaryocyte1
30	Megakaryocyte	Megakaryocyte2
33	Megakaryocyte	Megakaryocyte3
34	Megakaryocyte	Megakaryocyte4
42	Megakaryocyte	Megakaryocyte5
6	Monocyte DC	CD14+ Monocyte1
9	Monocyte DC	CD14+ Monocyte2
18	Monocyte DC	CD14+ Monocyte3
25	Monocyte DC	CD14+ Monocyte4
17	Monocyte DC	CD16+ Monocyte
28	Monocyte DC	cDC
37	Monocyte DC	pDC
22	NK cell	CD56bright NK
26	NK cell	CD56dim active NK
0	NK cell	CD56dim NK1
3	NK cell	CD56dim NK2
15	Other T	NKT
14	Other T	γδ T1
24	Other T	γδ T2
31	Other T	CD3+ Undefined T cell
19	Other T	Treg cell
35	Other T	Proliferating T cell

## Sheet: supplementary table 6
	Gender composition
		count		percent
	Group	male	female	male	female
scRNA-seq	1	4	2	0.666667	0.333333
	2	8	0	1	0
	3	9	3	0.75	0.25
	4	1	4	0.2	0.8
	5	2	5	0.285714	0.714286
	total	24	14	0.631579	0.368421
	others	20	12	0.625	0.375
FACS	children	6	4	0.6	0.4
	adults	4	4	0.5	0.5

## Sheet: supplementary table 7
DEG set intersections of main cell types
comparison	UP or DWON	cell type set	DEGs
G1 vs G2	UP	Monocyte DC	MNDA,MARCKS,DUSP6,AC020916.1,KCTD12,SCO2,MEGF9,FGL2,LMO2,LRRK2,RGS18,OGFRL1,GASK1B,DENND10,DPYSL2,TYMP,EGR1,CD93,EHBP1L1,AC020656.1,GIMAP8,AL021155.5,MPEG1,IRAK3,MARCH1,S100A9,ATP6V1B2,RSRP1,C4orf48,TIMP2,CEBPA,RAB32,DAPP1,KIAA0930,ZFP36L2,AC007952.4,NAGK,OSBPL11,KDM5A,FAM120A,APAF1,PDXK,DMXL2,CCDC88A,DICER1,MIS18BP1,FYN,TLR4,CYP1B1,TLR8,NRGN,ANKHD1,ZNF217,SORL1,SOD2,CLTC,ACAP2,P2RY13,TNFAIP2,LIN…
		CD4+ T cell:CD8+ T cell:Monocyte DC:Other T:B cell:NK cell	RPS10,SNHG29,GAS5,TLE5,MT-ATP6,SNHG6,SNHG5,RPS2,SEPTIN7,JUND,KLF2,LINC01578,RPL36A,MT-ND4,MALAT1,RPS17,RESF1,SEPTIN6,RPL17,ATP5PO,PLAAT4,MZT2B,RPL23,TOMM6,EIF4A1,SEPTIN9,MICOS10,IMP3,GNAS,SNHG32,IGKC,POLR2J3,RPS20,H1FX,RPL27A,SRSF5,NDUFA13,SET,MZT2A,SRSF2,C1orf56,RBIS,NDUFB8,NDUFA11,HNRNPA1,UBALD2,S1PR4,PCBP1,PTP4A2,RPS11,FAM107B,LINC-PINT,KLF13,PTPRC,PSMA2,YPEL3,EEF1G,NDUFC2,N4BP2L2,RPL26,SNHG16…
		NK cell	KLRC2,CCL4L2,MYOM2,KLRD1,TRG-AS1,GNLY,MYBL1,CD63,CD52,YPEL1,STARD3NL,MBP,TBX21,IL32,CD226,PLAAT2,FASLG,SERPINB1,HOPX,BATF,SAMD3,MXRA7,CD48,PYHIN1,CHST2,ZNRD2,SH3BP5,ZFPM1,RORA,HLA-DQB1,RAP2B,PLEKHF1,CDK13,ZNF683,SLC52A2,SLAMF7,SLC5A3,SSBP3,PRELID1,TIGIT,ILRUN,LRIF1,RER1,RRBP1,CTDSP1,LINC02591,TMCO1,CXCR3,MATK,GZMA,SRI,RAB4B,PTPN22,LPCAT1,SBK1,TGFBR1,CES1,COMMD8,CCDC28B,SYNE2,MMP25-AS1,MT2A,TPM4,D…
		B cell	IGLC3,IGLC1,IGHM,TCL1A,NIBAN3,IGHD,P2RX5,IGHG4,CD180,PALM2-AKAP2,CD79B,VPREB3,TLR10,HVCN1,CD72,LINC02397,PPP1R14A,ANXA4,PLEKHF2,HIST1H4C,IFITM3,CCR6,DBI,LSM10,CCNG2,RALGPS2,MS4A1,OAS1,MAT2B,ALOX5AP,SMIM14,GNG5,SH2B2,ARPC2,STRBP,CARD16,GNB2,TWF2,TMSB10,KIAA0040,IRF7,POLD4,SPIB,RASGRP2,MYL6,E2F5,DRAP1,PPM1K,BLOC1S2,MX1,PLPP5,OTUD1,BCL7A,ATP6V1G1,HLA-DPB1,RNASEH2C,SERBP1,CD24,UTP6,NDUFAB1,TNFRSF13C,…
		CD4+ T cell:CD8+ T cell:Other T:B cell:NK cell	PCED1B-AS1,TRAC,TRBC2,ETS1,SEPTIN1,STK17A,SNHG14,TRAF3IP3,RASGRP1,GLS,NOP10,CLEC2D,S100A11,YBX1,H3F3A,SNHG1,JPX,TUBA1A,ABRACL,TRMT112,LINC00667,ATP6V0E1,AC092821.3,HNRNPF,NDUFB3,ORAI1,MRPS6,BLOC1S4,EXOSC6,HMGB1,PDCD7,FGFR1OP2,ISG15,DDX46,CCT5,PRDX1,C5orf56,FNTA,PSMB8,OAZ1,TMEM35B,GTF2H5,EBPL,PDCD2,HSPD1,UBE2H,PRDX3,NSMCE3,TIMM8B,PPP1R35,UQCR10,CDIPT,FMNL1,PSMA4,OSTC,GIHCG,USP9Y,CBX3,PARP1,HCP5
		CD4+ T cell:CD8+ T cell:Monocyte DC:Other T:NK cell	GIMAP7,GIMAP4,SLFN5,GIMAP1,NEAT1,ATM,RPL13A,ATXN7,RASSF3,EPB41,VAMP2,SEMA4D,TLE4,ATXN7L3B,CRIP1,ARGLU1,CTSD,PDCD4,KANSL1,SRSF7,RBM26,N4BP1,SUZ12,WDR82,BPTF,TMPO,MDM4,TM9SF3,AKAP9,LUC7L3,NUFIP2,MT-CO3,TOP1,ZC3H13,DGKZ,SFPQ,NENF,STAG2,RTF1,TASOR2,RAB21,CAB39,CZIB,VPS4B,EVI2A,TMEM259
		Other T	RTKN2,IKZF2,LDHB,GZMK,LIMS1,CXCR6,IGHA1,BIRC3,FYB1,GOLGA8A,DGKA,AGO2,SLC4A10,NSD3,MAF,CD84,PNP,MAL,TBC1D4,SLC4A7,LINC01089,SLAMF1,S100PBP,ZC3HAV1,ICE1,DMAC1,CPNE2,CORO1B,ELK4,CFDP1,SPTBN1,TRIM52,EIF3J,THEM4,TRAF5,GRAMD1A,TUT4,NME1,KIAA0586,PACS1,ANXA2R,TRIB2,PHF10,KMT2B,TRIM59
		CD4+ T cell:CD8+ T cell:Other T:NK cell	BCL11B,PRKCQ-AS1,TRBC1,GIMAP5,CD3G,DENND2D,SELL,LIME1,AL627171.2,DYRK2,PRKY,TCF7,CD3D,BCL9L,SLC2A4RG,AC008875.3,CHURC1,PSIP1,GIMAP2,PSMA5,PRKACB,CD2,MRPS31,PDCD6,UBTF,MTLN,PYCR2,KIF2A,CDC42,TMEM203,RAD51-AS1,MESD,REST,CCDC66,ERGIC2,CSNK1G2,DUS1L,CCND2,XBP1,THAP11,SDHAF2,NAP1L4
		Monocyte DC:NK cell	MT-ND1,RAB11FIP1,FRAT2,QKI,VPS13C,MAPK14,EMB,OSBPL8,PPP2R5A,PHF20L1,CTBP2,SLCO3A1,RBMS1,LMO4,PAK2,ATRX,PPP1R12A,TNFRSF1A,GATAD1,MARCH2,PTPN12,DOCK8,FAM50A,HP1BP3,RAB8B,LNPEP,ARFGEF1,DNAJC7,SIAH2,ADAP1,NSD1,KMT5B,PLAAT3,XIAP,CAST,KIAA2013,MMP24OS,PJA2,BAZ1B,IGF2R,LTN1,PREX1
		CD4+ T cell:CD8+ T cell:Other T	CCR7,LEF1,CD27,TRAT1,MYC,SUSD3,NUCB2,AC008555.4,NOSIP,RETREG1,IL7R,CISH,ITGA6,PRKCA,TMEM238,BCL2,SMC4,FAM102A,RAPGEF6,SRSF6,IL16,HMOX2,GCC2,AAK1,GABPB1-AS1,PRORP,CENPK,TNFRSF25,DBP,TTC28-AS1,DEXI,NIFK,ASF1A,SRRM2
		Monocyte DC:Other T:NK cell	CEBPD,SCAF11,HMGB2,NIBAN1,XAF1,MYCBP2,PBRM1,CEP350,EIF3A,CMTM3,HSPA1A,PCF11,MPHOSPH8,ALYREF,GRK2,GPBP1,TRIM44,IKZF1,BOLA2,MARCH7,TMEM165,RABL6,GBP1,PHACTR2,RSBN1L,PRKDC,SMC3,GIMAP6,TARDBP,NMI,ARL14EP
		CD8+ T cell:Other T:NK cell	KLRK1,TRGC2,PLEK,LINC00342,TMEM120B,EIF2S2,LPIN2,PURA,DEK,SMIM7,INPP4A,GTPBP6,ODF2L,ABHD14A,PRR5,PRH1,XRCC5,COA3,SYNRG,NOP56,THAP12,UBE2S,TMEM161B-AS1,ABCE1,TNFSF12,CFAP97,APBB1IP
		Other T:NK cell	TRDC,TRGC1,PIM1,KLRG1,CKLF,CASP8AP2,PNISR,PTMS,CDC42EP3,GLCCI1,FAM78A,CCDC82,XCL2,MRPL14,ARRDC3,GBP2,ZBTB11,GPATCH11,FUS,NFYB,CCDC107,ARL6IP1,IKZF3,GSTO1,APOBEC3G,YWHAE
		Monocyte DC:B cell	IFI30,CTSZ,YBX3,RHOQ,POU2F2,GAPT,LYL1,C12orf57,TRIM38,ATP5F1E,STX7,RAB5IF,NCF1,FKBP8,TRAPPC5,SCIMP,HEIH,BASP1,LYSMD2,HHEX,ECHDC1,SLA,OPN3
		CD4+ T cell	AL138963.3,RGCC,UCP2,NOG,AC005842.1,ITM2A,TRABD2A,GRAP,RPL7L1,C16orf54,ST6GAL1,LAGE3,MXI1,AKTIP,KNOP1,SATB1-AS1,FCMR,TMEM204,OCIAD2
		CD8+ T cell:Monocyte DC:Other T:NK cell	CX3CR1,SSBP4,GET3,RNF169,PCM1,TXNIP,RPS6KA3,ADNP,IQGAP2,XPO1,NKTR,SUPT16H,GOLGA4,CHD4,SLC66A3,TTC14,EIF4E3,SLK
		Monocyte DC:Other T	AC253572.2,RPL13,MED13L,INTS6,SAMHD1,MAP4K4,TTC3,NIN,ATXN2,RBM14,NECAP2,HNRNPA2B1,TMEM123,SYNCRIP,TTC37,NUP50,CERK,FOXP1
		CD4+ T cell:B cell	CHI3L2,STMN1,NDUFA12,SRP9,MRPL18,BRK1,WIPI2,FOXO1,RBM38,PTOV1,MALT1,AC093157.1,TBC1D10C,ATP5MF,RAB30-DT,HSPE1
		CD8+ T cell:NK cell	KLRC3,ID2,SEPTIN11,KLRC4,CLIC3,ABCF1,OTULIN,TRAPPC10,WASHC3,DIAPH1,ZNF276,SMAD7,METRN,ASCL2,STRN
		B cell:NK cell	FAM3C,CLIC1,PSMB9,BST2,MYL12B,NEDD8,SSNA1,DAD1,MED11,HCST,EPSTI1,ARF6,HEXD,MRPL34,SIRT7
		CD8+ T cell:Monocyte DC:Other T:B cell:NK cell	ANTKMT,HLA-DRB1,SNF8,SNX6,YWHAH,UBE2Q1,MT-ND2,TSR3,ZNF652,RECQL,DYNC1I2,TLN1,MLEC,COTL1
		CD8+ T cell	PASK,S100B,LINC01138,AQP3,HNRNPA1P48,SNHG30,ZNF433-AS1,MRPS33,G3BP1,PCID2,PCMT1,EIF5B
		CD4+ T cell:CD8+ T cell:Other T:B cell	MARCKSL1,CMPK1,LBH,PDE7A,NCK2,NASP,SELENOH,MARCH9,ARHGEF18,ZNF706,CRIPT
		Other T:B cell:NK cell	H2AFZ,CXXC5,NDUFB5,PTPN6,CSNK2B,CCT8,HDAC1,SSBP1,DDX18,NME3
		CD4+ T cell:CD8+ T cell:Monocyte DC:Other T	RFLNB,NAP1L1,AC008105.3,KDM5B,FKBP5,WAC,HDGF,LARP1,RPS9
		Monocyte DC:Other T:B cell:NK cell	PARP14,LPGAT1,GNB1,CD46,PIGBOS1,MORC3,MTIF3,VPS35,SEPHS2
		Monocyte DC:B cell:NK cell	LYN,MTPN,SAMD9L,USF2,APPL1,ACBD3,ADD1,HSBP1,AC027644.3
		CD8+ T cell:Monocyte DC:NK cell	EFHD2,ITGB1,UBE2V1,PMF1,GALNT1,CAPNS1,C14orf119,PARL
		CD8+ T cell:Other T	CD8B,ILF3-DT,A2M-AS1,CHD2,GPR155,GPR171,LSM2,RCAN3
		CD4+ T cell:Other T	CYLD,ACTN1,RGS10,CHMP7,CHD3,STAT5B,IPCEF1
		CD8+ T cell:Other T:B cell:NK cell	PYCARD,PSMA7,HIST1H1D,RNASEH2B,RANBP1,NUP42,PARK7
		Other T:B cell	SIT1,ICAM2,MKNK2,ACTG1,ELAVL1,RPL6,SOD1
		CD4+ T cell:CD8+ T cell	LRRN3,AC245407.2,LDLRAP1,SDHD,RPA2,AIF1
		CD4+ T cell:CD8+ T cell:B cell:NK cell	IFITM2,PLAC8,RAP1B,DDT,DNAJC8
		CD4+ T cell:CD8+ T cell:Monocyte DC:Other T:B cell	MDFIC,RPS24,MSL3,TRIM28,H2AFV
		CD8+ T cell:B cell:NK cell	MYL12A,CDKN2D,ARL6IP5,KRT10,ODC1
		CD4+ T cell:Other T:NK cell	LINC00861,MT-CO1,CHCHD1,SH2D1A
		CD4+ T cell:CD8+ T cell:NK cell	ARL4C,PRMT2,SLC9A3R1,ZFAND6
		CD4+ T cell:Monocyte DC:Other T:NK cell	TNFAIP8L2,JAK1,STK4,XRN2
		CD8+ T cell:Monocyte DC:Other T	CCNL1,JAML,STX16,STT3B
		CD4+ T cell:Monocyte DC:Other T:B cell:NK cell	TNFSF10,PCMTD1,NPTN
		CD4+ T cell:Other T:B cell	ID3,LIMD2,MRPS26
		CD4+ T cell:CD8+ T cell:B cell	BANF1,ARMH1,SNRPN
		CD4+ T cell:CD8+ T cell:Monocyte DC	RPL21,BTG1,RPS29
		CD4+ T cell:Monocyte DC	CTDSP2,CITED4,EEA1
		CD8+ T cell:Monocyte DC	TPT1,IER2,RPL27
		CD8+ T cell:B cell	C1orf162,VEGFB,HMGN1
		CD4+ T cell:CD8+ T cell:Monocyte DC:B cell	SOX4,NDUFB1
		CD4+ T cell:CD8+ T cell:Monocyte DC:B cell:NK cell	DNAJA1,CALM2
		CD4+ T cell:Other T:B cell:NK cell	AKAP17A,CCT3
		CD4+ T cell:NK cell	UBE2F,GSPT1
		CD4+ T cell:Monocyte DC:Other T	GNG10,MAP3K1
		CD8+ T cell:Monocyte DC:B cell:NK cell	PTPRA,DMAC2L
		CD8+ T cell:Monocyte DC:Other T:B cell	EIF3B,CIAO2A
		CD4+ T cell:Monocyte DC:NK cell	ERBIN
		CD4+ T cell:CD8+ T cell:Monocyte DC:NK cell	ACTR2
		CD4+ T cell:Monocyte DC:B cell	PLEKHO1
		Monocyte DC:Other T:B cell	RPL12
	DOWN	Monocyte DC	CCL3L1,MAFB,G0S2,OSM,PLAUR,ID2,ATF3,BCL2A1,HSPA1B,HIST1H2BC,CD68,SGK1,PILRA,IFITM3,THBS1,TRIB1,FCER1G,IFI6,TNF,LILRA5,LGALS3,STX11,ITM2B,CXCL16,B2M,SNHG15,PPIF,SOCS3,CFD,HMOX1,NLRP3,FCN1,PIM3,GNPTG,SERPINA1,PLK3,PID1,C5AR1,IL1B,PFKFB3,NAMPT,C15orf48,U62317.3,LRPAP1,CCL4L2,HLA-DMA,ASAH1,PHACTR1,CFP,LILRB2,CD63,PHLDA2,VSIR,CELF4,COX6A1,NAPSA,FAM45A,ODF3B,CDC42EP3,RAB20,NAAA,HBEGF,CD300C,PSME2,SLC3A…
		CD4+ T cell:CD8+ T cell:Monocyte DC:Other T:B cell:NK cell	MTRNR2L12,AD000090.1,MTRNR2L1,MTRNR2L8,TNFSF13B,MT-ATP8,FGF23,PARP8,JUNB,AMFR,ARID5B,CLDN11,ZFP36,ZNF688,MT-ND4L,NFKBIA,AHNAK,CXCR4,DUSP1,RPS26,AC044849.1,ATP5F1A,PDGFA,CD74,DDIT4,PLCG2,MT-ND6,NR4A2,SRGN,SCYL3,DAAM1,AXL,SEPT9,SLC2A3,MTRNR2L6,DAZAP2,AC245014.3,EEF2,HLA-DRB5,SBDS,FTH1,PER1,LAPTM5,AC106820.2,CD99,C6orf48,PSAP,SEPT6,SSH1,AC016831.7,KAT7,PCBP2,ALDOA,HNRNPA0,GAPDH,SEPT7,TAGLN2,KIAA1551…
		B cell	AL031733.2,IGHG2,IGKV4-1,PIM2,SNX29,FAM129C,PDE4B,TXNIP,RUBCNL,AL928742.1,POU2AF1,LY9,IGHV3-23,BACH1,ADAM28,WDFY4,CNPPD1,IGKV3-20,AKAP2,IGHA1,LINC01857,TAF1D,AP1B1,SNX9,ATF7IP,NUP58,EIF2AK3,BACH2,ITSN2,SIPA1L3,AFF3,MTRNR2L11,AC016590.1,GPATCH8,MBNL2,INPP5D,PLEKHG1,VOPP1,ZNF107,CD79A,NCOA3,DENND4A,MAPK8IP3,LINC00926,PEA15,ARHGAP24,TBC1D5,ARHGAP25,NBPF11,FBXO15,PWP1,RIPOR1,COL19A1,VRK2,AC246787.2,P…
		NK cell	AREG,PTGDS,IER2,TRDJ1,KIR3DX1,SORL1,GOT2,RGS1,PHLDA1,RASSF5,ZNF250,TRBJ2-7,SARAF,AL021453.1,IGFBP7,GPR141,AF213884.3,YES1,SEC14L1,RASSF4,ABLIM1,ADGRV1,SH2D1B,LMNB1,PLOD1,MOB4,SNHG9,ATP6V1G1,RBM39,RPL31,RPS21,TNFRSF1B,TSC2,SLC9A8,MLLT11,ZNF154,KDELR2,GSN,INPP5K,KIR2DL1,CHD1,GPR107,PLAA,ARAF,TSPOAP1,NCR3,ZBTB1,MYNN,EPC1,PPM1D,ISG20L2,RIPK2,KBTBD2,MSL2,CS,AP5Z1,RASA2,SAE1,ZNF484,RAB5B,LIPA,PMPCB,CNO…
		CD4+ T cell:CD8+ T cell:Other T:B cell:NK cell	PTPRCAP,TNFAIP3,TSC22D3,CD69,ZFP36L2,ZNF331,ERVMER34-1,FLNA,KLF6,IRF1,TENT5C,WIPF1,RHBDD2,HLA-A,USP36,EIF1,PABPC1,YWHAZ,SEPT1,PCED1B,PIK3IP1,PHF1,TTTY15,PRNP,PDE4D,HNRNPUL1,PPP3CC,TBRG1,TAPBP,ARHGDIA,AC245140.2,ADGRE5,SRSF10,KMT2E,YPEL5,C19orf66,NFKBIZ,PRRC2A,SLC7A5,ARID5A,SERINC1,AC007952.4,ZNF460,SLC44A2,APH1A,CA5B,CBLB,CNOT1,AFF4,PRKCSH,TNIP1,PRMT5-AS1,RPL37,EWSR1,HPS1,PRPF8,PDCD4-AS1,CSDE1,QR…
		CD4+ T cell:CD8+ T cell:Other T:NK cell	USHBP1,CST7,CTSW,DYNLT1,AES,P2RY8,SYTL3,PRDM1,SPOCK2,HLA-B,MYO1G,CD6,CAPN2,PTGER4,CREM,LAIR2,STAT4,RASA3,MGAT4A,AC116366.3,ZAP70,CCNH,PIK3R1,MTFP1,BTG2,BTG3,SNRPA,BCAS2,DENND1C,PRKCH,TCIRG1,SUPT5H,NBPF19,SH2D2A,BIN2,MRPL10,ADAM8,FTL,FOXN3,HCLS1,ISCA1,PRKCQ,CRY1,ARHGAP4,SHISA5,ANXA6,ARIH2,BSG,PTDSS1,SAP18,RAB11B,PXN,NDUFV1,PRKX,MFSD14A,UBE2D3,MED15,PPP2R1A,UBR2,PPP1R16B,ACADVL,STXBP2,RNF114,ZC3H12…
		CD4+ T cell:CD8+ T cell:Monocyte DC:Other T:NK cell	DUSP2,DNAJB1,IFITM1,FXYD5,RARRES3,BHLHE40,ITGB2,ZYX,AC026979.2,LCP2,P4HB,SELENOK,YWHAQ,CD37,PRR13,ARF5,NDUFB9,PFN1,ARHGEF1,SKIL,LITAF,NUCB1,RALY,FAM96B,MINOS1,HLA-C,FAM129A,TOM1,LDHA,SF3B2,PKM,CNBP,RPLP0,GABARAPL1,ARRB2,PQLC3,OS9,CDC37,PIK3R5,NAPA,MDH2,AL118516.1,AUP1,EIF3F,ADIPOR1,UQCRFS1,FAM96A,RPN1,TUFM,ACTB
		CD8+ T cell:Other T:NK cell	S1PR5,TGFBR3,SLA2,SYNE1,ITPRIP,AOAH,TSPYL2,AC012615.1,F2R,AKNA,TRGV10,MAPRE2,IFNGR1,MCTP2,RAB1B,ATP8A1,PLA2G16,C19orf24,DNAJB6,MVD,FLOT2,UQCRC1,CCDC69,RELA,FOSL2,TMEM109,MVP,PIGT,ZBP1,ATG2A,JAZF1,LINC02256,HAUS2,SH3BP1,RAB24,STRAP,KLHL28,MADD,NFKBIB,PHF5A,SF3B4,RALGAPA1,CHIC2,RNF166,MLF2
		Other T	GZMB,FCGR3A,SPON2,TRGV9,KLRF1,ADGRG1,TTC38,TRDV2,PRSS23,CD247,COL6A2,SYNGR1,SYTL2,C1orf21,METRNL,RBFOX1,PBX4,RASSF1,TPST2,EMC4,KLRC1,RNF125,LRP10,SURF4,ZNF600,PCGF5,AUTS2,GZMM,SYT11,RNF7,MAPRE1,PPP2R2B,DSTN,IL2RB,RWDD1,TSPAN32,GET4,RSU1,LINC01871
		Other T:NK cell	KIR3DL1,KIR2DL3,MAFF,AC020916.1,GTF3C1,KIR3DL2,PPBP,KMT2E-AS1,TCF25,JMJD6,G6PD,WDR1,RNF11,PTS,DENND4C,ZFAND2A,SERTAD1,DUSP10,SUMO3,ITGAM,AMZ2,PRKAR2A,CD7,PITPNC1,NGDN,RAP1GAP2,TPP1,DYM,DPP9,ZNF410,STARD7,COPS8,ACOT2,ETF1,RCE1,RPS27,TMED2
		CD4+ T cell	GZMA,TRBV20-1,LYAR,TOB1,TNFSF8,ARHGAP15,DHRS7,AC025164.1,STOM,MACF1,SYNE2,CYTOR,CORO7,GBP5,SUPT3H,SF1,SFXN1,CAST,PRDX6,KIAA0391,MYO1F,GUK1,ANXA2,FLI1,GLIPR1,OGDH,RORA,VIM,SORBS3,MPZL3
		Monocyte DC:B cell	CDKN1A,NR4A1,RHOB,AL356608.1,ZFP36L1,MSR1,NEUROD1,EYA1,GPR85,SIX3,NBPF10,ZNF26,NRROS,SASH3,CCDC141,COL8A1,CHST5,DDX21,NFKBID,RASGEF1B,INTU,CTSH,APOOL,RILPL2,GPR183,SYK,LINC00847,COL4A3BP
		CD4+ T cell:CD8+ T cell:Other T	NKG7,CCL5,GZMH,CD5,SH3BGRL3,HLA-DPB1,CD3E,TCAF2,CCND3,ZEB2,CDC25B,TRAF1,HNRNPLL,H3F3B,ELOVL5,ST3GAL1,ZBTB38,RPS14,HSF1,IDH2,KLF12
		CD4+ T cell:CD8+ T cell	KLRB1,IL32,INPP4B,FLT3LG,ATXN7.1,GATA3,NDFIP1,MHENCR,ERN1,CRYBG1,ACTN4,COPS2,PAXX,GDI1,SNRNP200,TMC8,DNAJC1,TMC6,OPTN
		CD8+ T cell	TRGV2,CA6,GZMK,TNFRSF14,FBXO32,FBXO7,LYST,TC2N,TMA7,SNRPD2,RPN2,CASP8,DPP7,KLHDC2,LRBA,RHOT2,RRP7A,TOMM7,ARPC5L
		Monocyte DC:NK cell	IER3,CCL3,TBXAS1,PECAM1,SLC25A5,NXT1,TICAM1,POLR2E,LAPTM4A,ICAM1,UBR4,CAPZB,RAC2,FKBP2,RAB7A,ATP5F1B,AP1M1,FDFT1,DENND3
		CD8+ T cell:NK cell	CD8A,ENC1,BAG6,ITGA4,INO80E,EEF1D,USP11,SIRT2,SERTAD3,CNOT8,LATS1,ARHGAP9,SEC61A1,NUP133,ATP6AP1,DUS3L
		B cell:NK cell	C12orf45,GGNBP2,EIF5,THEMIS2,CNPY3,TRMO,STAT6,SON,MARCH6,TENT2,CUL5,BFAR,POLR2A,U2AF2,AL390728.5
		CD4+ T cell:CD8+ T cell:Other T:B cell	LGALS1,KCNA3,PMS1,G3BP2,CD44,HERPUD1,ANKRD37,TUBA1C,UBQLN2,MYO18A,RABGAP1L,TMED10
		CD8+ T cell:Other T:B cell:NK cell	DDX39A,SUPV3L1,RFTN1,SCAF4,KDM4C,PHF20,PTBP1,LMBR1,DBF4,BCLAF1,MCM3AP,HSH2D
		CD8+ T cell:Monocyte DC:Other T:NK cell	ASNA1,UBE2J1,TUBB,OVCA2,PPP6C,SSSCA1,PLD3,DDOST,ARHGDIB,GUSB,CNOT7
		CD8+ T cell:Other T	CMC1,APMAP,TSEN54,RAB9A,RELL1,CCL4,EMC3,FCRL6,AP002387.2,IDS
		CD4+ T cell:Other T	GNLY,FGFBP2,CCR6,HOPX,PRF1,C12orf75,TPM3,GLIPR2,NR3C1
		CD4+ T cell:Monocyte DC	CLEC2B,SAMSN1,CLIC1,CD52,ANXA5,NPC2,PSME1,TIMP1,PTGER2
		CD4+ T cell:B cell	NBPF15,ELF1,PTPN1,SP140,SMCHD1,RNF149,KDM5D,CD82
		Monocyte DC:Other T:B cell:NK cell	HIST2H2AA4,CD83,CD55,KDM6B,SENP5,ZNF268,TNRC6B,STK17B
		Other T:B cell:NK cell	TRBJ2-3,BZW1,ZNF335,RGS2,SLC25A32,BTAF1,SREBF2,PRPS1
		CD4+ T cell:CD8+ T cell:Monocyte DC:Other T	S100A4,ANXA1,HIST1H1E,HLA-DPA1,LY6E,GSTP1,CRTAP
		CD4+ T cell:CD8+ T cell:Monocyte DC:Other T:B cell	S100A6,EZR,PELI1,NBPF9,SAT1,LINC01873,DPP6
		CD4+ T cell:CD8+ T cell:B cell	CDKN1B,AC119396.1,MBNL1,CAPN7,EIF1B,SELENOM,NEK9
		CD4+ T cell:CD8+ T cell:NK cell	PBXIP1,LEPROTL1,FKBP11,VPS51,GPSM3,ITK,MAN2B1
		CD4+ T cell:CD8+ T cell:B cell:NK cell	OGT,RPSA,SSH2,SECISBP2,CNST,NOP58
		CD8+ T cell:Monocyte DC:Other T:B cell:NK cell	MYADM,INSIG1,WDR74,ATP5S,RIN3,ANK3
		CD8+ T cell:B cell:NK cell	ABHD14B,HECTD1,SECISBP2L,RPL35A,ILF2,EIF4B
		Monocyte DC:B cell:NK cell	ADD2,UIMC1,C16orf72,GRINA,GRASP,SERTAD2
		CD4+ T cell:Other T:B cell:NK cell	JUN,GLG1,NFKB2,RPLP2,RPL37A
		CD4+ T cell:Other T:NK cell	FOS,LMNA,FAM177A1,SDF4,AC087239.1
		Monocyte DC:Other T	NINJ1,CST3,CFL1,HOTAIRM1,RUNX3
		Monocyte DC:Other T:NK cell	GADD45B,PGK1,MAP1LC3B,C11orf98
		CD4+ T cell:CD8+ T cell:Monocyte DC:B cell	PLP2,AC013394.1,PLAG1
		CD4+ T cell:CD8+ T cell:Monocyte DC	S100A10,GSTK1,HLA-DRA
		CD4+ T cell:Monocyte DC:B cell	MT-ND5,AC087473.1,IL10RA
		CD8+ T cell:Monocyte DC	HLA-DQA2,CD47,WAS
		CD8+ T cell:Monocyte DC:Other T	TYROBP,PGAM1,PPIB
		CD4+ T cell:Monocyte DC:Other T:B cell:NK cell	PPP1R15A,PAN3
		CD4+ T cell:NK cell	GPRIN3,FOXJ3
		CD8+ T cell:B cell	USP15,DPH1
		CD8+ T cell:Other T:B cell	AKIRIN2,PIAS1
		CD8+ T cell:Monocyte DC:NK cell	MKL1,C1orf123
		Other T:B cell	BNIP2,IQGAP1
		CD4+ T cell:CD8+ T cell:Monocyte DC:B cell:NK cell	TAGAP
		CD4+ T cell:Other T:B cell	HSP90B1
		CD4+ T cell:Monocyte DC:Other T:NK cell	TPI1
		CD4+ T cell:CD8+ T cell:Monocyte DC:NK cell	PNPLA2
		CD8+ T cell:Monocyte DC:B cell:NK cell	SYNGR2
		Monocyte DC:Other T:B cell	CCDC170
G1 vs G3	UP	Monocyte DC	MARCKS,CDKN1C,CEBPB,DUSP6,TMEM176B,SCO2,GASK1B,SOD2,DENND10,MNDA,AC020656.1,C4orf48,AL021155.5,CAP1,FCGR3A,TMEM176A,LMO2,EVI2A,EGR1,AC103591.3,AC007952.4,MEGF9,CD302,PLD4,OGFRL1,RGS18,AC090559.1,IRAK3,LRRK2,ITPRID2,CCL3,SHTN1,CEBPA,LCP1,ADCY7,RAB8A,RPS27,PTBP3,YME1L1,FGL2,DPYSL2,M6PR,CYBB,LST1,IL10RB,IRF2BP2,CCDC50,RAB32,RPL39,TCF4,GRK3,C11orf58,HIST2H2AC,RASSF3,LINC00963,FRAT2,LYST,EHBP1L1,RPL36…
		CD4+ T cell:CD8+ T cell:Monocyte DC:Other T:B cell:NK cell	SNHG29,GAS5,TLE5,RPS10,SNHG6,RPL17,SNHG5,SEPTIN7,JUND,EEF1G,LINC01578,RESF1,SEPTIN6,MT-ATP6,RPL36A,ATP5PO,PLAAT4,TOMM6,MT-ND4,EIF4A1,SEPTIN9,MICOS10,GNAS,SNHG32,IGKC,NDUFA13,MALAT1,MZT2B,RBIS,KLF2,IMP3,H1FX,RPL26,SET,POLR2J3,NDUFB8,UBALD2,LINC-PINT,SRSF2,SNHG16,HNRNPA1,ATP5F1E,AL499604.1,RNASEK,C1orf56,MICOS13,RIPOR2,CCDC18-AS1,SNHG3,NDUFA11,C17orf49,KLF13,DANCR,GABPB1-IT1,OIP5-AS1,PSMA2,YPEL3,SM…
		B cell	IGLC1,IGLC3,IGHM,NIBAN3,IGHG4,TCL1A,PALM2-AKAP2,P2RX5,PPP1R14A,IGHD,SNX3,EAF2,CD79B,ANXA4,CD72,SMIM14,TNFRSF13C,DBI,VPREB3,FAM3C,C16orf74,LINC02397,RALGPS2,ALOX5AP,TMSB10,GNG5,POLD4,VEGFB,MYL12A,BCL7A,OAS1,PSMB8,FCRL5,DRAP1,STRBP,HVCN1,ACTG1,BASP1,UQCR10,IRF7,GABARAPL2,MS4A1,TRIR,ATP5MD,AL139020.1,ATP5IF1,RASGRP2,PGLS,AC093157.1,ARPC3,CCDC32,FAM30A,PLPP5,CCNG2,ATP5F1C,BLOC1S2,C1orf162,MYL12B,ARPC…
		NK cell	KLRC2,MYOM2,XCL2,METRNL,CD63,KLRD1,GNLY,SMAD7,PLAAT2,ITGB1,YPEL1,ARL4C,MYBL1,TRAPPC10,CLIC3,APOBEC3G,CD226,LINC00299,KLRC1,MBP,ITGAX,CCL4L2,ZNRD2,MXRA7,ZFPM1,ZNF683,TTC14,TMEM35B,DNAJC8,PTPN12,CHD2,ILRUN,METRN,LINC02591,TRG-AS1,SLC52A2,AL662844.4,CD52,S100A11,CYTOR,SERPINB1,NKTR,HLA-DQB1,PYHIN1,SUPT16H,CDK13,EPSTI1,SYNE2,PMF1,FUS,IQGAP2,NCL,ZRANB2,RAB4B,MMP25-AS1,THUMPD1,SERPINB6,DDX24,CD160,SLK,…
		Monocyte DC:NK cell	AC020916.1,TYMP,ACTR2,EFHD2,CCNL1,ANKHD1,VPS13C,PARP14,QKI,ACTR3,CAPNS1,PARL,CCL4,SCAF11,SLA,RSRP1,UBE2Q1,HNRNPU,DDX3Y,GNB1,SRSF7,PLEK,HSP90AA1,PLAAT3,DDX18,CD48,DNAJC7,GATAD1,EMC6,RHOC,AKAP9
		Monocyte DC:B cell	IFI30,CTSS,CTSZ,CALHM6,RHOQ,C12orf57,PLEKHO1,LYN,RAC1,YBX3,POU2F2,H2AFY,MIS18BP1,TRIM38,RAB5IF,IFI44L,LYL1,PRKCB,GAPT,HEIH,LY6E,LYSMD2,GRK2,CSK,SMARCE1,MTPN,STX7,IGFLR1,SAMD9L
		Other T	TRGC1,RTKN2,BCL2,IGHA1,KLRB1,KLRG1,ZBTB16,YWHAH,ARL14EP,GOLGA8A,ID3,BPTF,TNFRSF25,ITGA6,PHF14,DBP,JAML,PDCD2,MLLT6,APBB1IP,MCUB,VAMP2,THAP12,STK4,NUCKS1,NAA10,GPR171,FHL3
		CD4+ T cell:CD8+ T cell:Other T:B cell:NK cell	PCED1B-AS1,TRBC2,ETS1,SEPTIN1,SNHG14,AC245297.3,GLS,SNHG1,AC092821.3,PSMA3-AS1,LINC00667,GRK6,HMGN1,EXOSC6,S1PR4,HIST1H1D,CLEC2D,RNPEPL1,DNAJC21,C5orf56,KMT2A,ARGLU1,GIHCG,DDT,DUT,UBE2H,HCP5
		CD4+ T cell:CD8+ T cell:Other T	TRBC1,MARCKSL1,NUCB2,CD27,RGS10,AC008555.4,CCR7,EPB41,GIMAP1,ILF3-DT,PDE7A,TMEM238,RAPGEF6,LEF1,CENPK,SUSD3,NOSIP,PRORP,RPS3A,TBL1XR1,PRKCA,TTC28-AS1,AC008105.3,RPS5,RPL6,RPS4Y1,GABPB1-AS1
		CD4+ T cell:CD8+ T cell:Other T:NK cell	BCL11B,PRKCQ-AS1,CD3G,TCF7,SELL,AL627171.2,LIME1,PRKY,SLFN5,AAK1,RASGRP1,DYRK2,CD3D,GIMAP5,ANKRD11,AC008875.3,GCC2,BCL9L,USP9Y,MTLN,SLC2A4RG,CNPY2,PNN,RAD51-AS1
		CD8+ T cell	PASK,S100B,EEF1B2,ANP32B,TPT1,LDLRAP1,NPM1,TRABD2A,CD8B,RPL27,RPS13,LINC01138,GPR155,ZFAS1,EIF3E,PYCR2,HNRNPA1P48,RPL24,RPS6,RPL32,SNHG30,ZNF433-AS1,TGFBR2,SH3YL1
		CD8+ T cell:Other T:NK cell	KLRK1,TRGC2,PIP4K2A,MT-CO3,PSIP1,LINC00342,NSMCE3,UBTF,PDCD7,TMEM120B,DUS1L,PPP1R35,SRRM2,SEMA4D,PRR5,SDHAF2,RNF169,SSBP4,CFAP97
		CD4+ T cell	AL138963.3,ITM2A,NOG,OCIAD2,RPS21,FCMR,IPCEF1,UQCRH,AC005842.1,TMSB4X,JUN,PRKACB,AC013264.1,COX6C,SATB1-AS1,RBM38,EEA1,MAP4K4
		CD4+ T cell:CD8+ T cell:Monocyte DC:Other T:NK cell	GIMAP7,FOSB,ATXN7,ATM,CHURC1,DDX3X,CTSD,RPS20,TUG1,TXNIP,KANSL1,PGP,TM9SF3,TASOR2,CZIB,HNRNPAB,TLE4
		CD8+ T cell:Other T	RCAN3,IL7R,MYC,LDHB,RPL12,RPS9,RPL13,C1QBP,RPL13A,YBX1,A2M-AS1,SNRPN,DEXI,TMEM161B-AS1,LARP1
		Other T:NK cell	TRDC,PHACTR2,TPR,FMNL1,UBE2S,CKLF,ARL6IP1,ZNF652,TNFSF12,PPP2R5C,NFATC2IP,CTCF,CHD4,TARDBP
		CD8+ T cell:Monocyte DC:Other T:NK cell	RPS17,RPL27A,LTB,IER5,GET3,TPGS1,MT-ND2,PNRC1,RAD50,PNISR,SLC66A3,DDX17,TSR3
		Monocyte DC:Other T:NK cell	CEBPD,NIBAN1,KTN1,PSMA4,LUC7L3,BOLA2,ALYREF,CREBRF,SMIM7,NUFIP2,RPS6KA3,FBXL15,DYNC1I2
		B cell:NK cell	HLA-DRB1,ACBD3,CDKN2D,SH3BP5,TLN1,PYCARD,CXXC5,ANP32A,HCST,HEXD,PRELID1,OTUD6B-AS1
		CD4+ T cell:CD8+ T cell	LRRN3,RETREG1,OXNAD1,AC245407.2,SATB1,ACTN1,RPS23,TMIGD2,FAM102A,NACA
		CD4+ T cell:B cell	CHI3L2,STMN1,NDUFA12,ATP5MF,ATP5MG,H3F3A,GRAP,CDCA7L,NOP10,RAB30-DT
		Monocyte DC:B cell:NK cell	TUBA1B,MX1,LBR,CALM2,SNX6,LPGAT1,PDCD10,AC027644.3,RECQL
		Other T:B cell:NK cell	ORAI1,DEK,CARD8-AS1,CDIPT,MRPL51,CSNK1G2,CYBA,IRF3,USF2
		Monocyte DC:Other T:B cell:NK cell	IFI16,COTL1,ARPC1B,XAF1,COMMD3,DYNLL1,STUB1,XRCC5
		CD4+ T cell:CD8+ T cell:Other T:B cell	TRAC,RPS24,SRSF5,SNHG7,NCK2,ARHGEF18
		CD4+ T cell:Monocyte DC	IER2,COPS9,IL6ST,RAP1B,DNAJA1,MED13L
		CD8+ T cell:Monocyte DC	RPL38,BTG1,RPL21,TMEM123,FKBP5,RPL9
		CD4+ T cell:CD8+ T cell:Monocyte DC:Other T:B cell	RPL23,PCBP1,RPS11,PTEN,SRM
		CD4+ T cell:Monocyte DC:Other T:B cell:NK cell	PTPRC,CRIP1,HNRNPA2B1,SAMD9,LFNG
		CD4+ T cell:NK cell	PRMT2,N4BP1,HMGB1,UBE2F,DDX46
		CD8+ T cell:Monocyte DC:Other T:B cell:NK cell	ANTKMT,TXNL4A,EVI2B,HNRNPUL2,TNFAIP8
		CD8+ T cell:NK cell	KLRC3,SEPTIN11,KLRC4,PRH1,TMEM203
		CD8+ T cell:B cell	ARMH1,CBX3,ABRACL,GTF3A,CCT8
		Monocyte DC:Other T	AC253572.2,MT-ND1,EIF4E3,GIMAP4,MDFIC
		CD4+ T cell:CD8+ T cell:Monocyte DC:Other T	RFLNB,RPS18,AIF1,RBM26
		CD8+ T cell:Other T:B cell:NK cell	KRT10,RALBP1,BCL7C,NUP42
		CD8+ T cell:Monocyte DC:Other T	NAP1L1,HDGF,TMPO,GTF2I
		CD4+ T cell:Other T:B cell	LBH,MRPS24,TRAF3IP3
		CD4+ T cell:CD8+ T cell:NK cell	STK17A,ATXN7L3B,STX16
		CD4+ T cell:CD8+ T cell:B cell	CMPK1,SELENOH,MARCH9
		CD4+ T cell:Other T	GYPC,SMC4,KDM5B
		CD4+ T cell:CD8+ T cell:Monocyte DC	SNHG8,FOXP1
		CD4+ T cell:CD8+ T cell:Monocyte DC:B cell	SOX4
		CD4+ T cell:Monocyte DC:B cell:NK cell	IFITM2
		CD4+ T cell:Other T:B cell:NK cell	PSMB8-AS1
		CD4+ T cell:Monocyte DC:Other T:NK cell	JAK1
		CD4+ T cell:CD8+ T cell:B cell:NK cell	ATP5PF
		CD4+ T cell:B cell:NK cell	IFITM3
		CD4+ T cell:Monocyte DC:Other T:B cell	TNFSF10
		CD4+ T cell:Monocyte DC:B cell	ATP5MPL
		CD8+ T cell:Monocyte DC:Other T:B cell	CIAO2A
		CD8+ T cell:Monocyte DC:B cell:NK cell	DMAC2L
		CD8+ T cell:Monocyte DC:B cell	ATP5F1D
		Other T:B cell	CCT5
	DOWN	Monocyte DC	PLAUR,G0S2,ID2,IER3,CST3,AL356608.1,THBS1,SIX3,CELF4,ATF3,CFD,CFP,NEUROD1,CD14,BTN3A2,GADD45B,PPIF,FCN1,NEDD4L,OSM,NR4A3,DCUN1D3,RRP12,NLRP3,LRP1,PLD5,GRN,CCDC170,FCER1G,ZNF385A,GSTO2,SPI1,SOCS3,PTCH2,RGPD4-AS1,GNPTG,KLF15,USF1,CXCL16,ZNF333,ANPEP,NQO2,CERKL,PLEC,LRRK1,LILRA5,CARMIL1,TF,FAM198B,ZNF280B,ATP2B1,FCGRT,PNP,PILRA,LRPAP1,C9orf66,PLD3,HLA-DMA,BMPR1B,SOCS2,RNASE2,ANKS1B,ACVR2B,MXD1,POLR2…
		CD4+ T cell:CD8+ T cell:Monocyte DC:Other T:B cell:NK cell	AD000090.1,MTRNR2L12,MTRNR2L8,MTRNR2L1,TNFSF13B,MT-ATP8,FGF23,CLDN11,ARID5B,AHNAK,AMFR,ZNF688,PARP8,MT-ND4L,MT-ND6,PDGFA,ATP5F1A,MTRNR2L6,SCYL3,DAAM1,C6orf48,NR4A2,AXL,CD74,KIAA1551,AC016831.7,SSH1,SEPT9,SLC2A3,SEPT6,PLCG2,TAGAP,EEF2,KAT7,PPDPF,HIST1H1E,ZNF331,SEPT7,TAGLN2,MT-ND5,AC106820.2,MYH9,ALDOA,GAPDH,FTH1,PSAP,B4GALT1,FAM208A,RPL4,RPS26,CD69,SMG1,MYO10,SEPT2,NF1,BTBD9,LAPTM5,HNRNPA0,PTP4A1…
		CD8+ T cell	GZMK,TRGV3,SYNE1,CX3CR1,CCL4,TRGV5,TIGIT,IL2RB,HLA-DQA2,TRGV2,CTSC,ADRB2,ITGA4,H3F3B,FGR,EPS15,FYN,ITGAL,SPON2,OPTN,SRPRA,IDI1,EOMES,TMED10,DDX6,SPN,RNF167,TIPARP,GLUL,PTPN7,FBXO7,RANBP2,HLA-E,LCP1,KIAA1468,PLEKHF1,FAM13B,RHOG,NLRC3,INPP5D,IFNGR1,OS9,GZMM,SCAMP2,PPP1CA,TSEN54,SEC61B,KLF12,SYTL1,UBC,SH3KBP1,CD58,CASP8,ITGAM,FAS,LRBA,ARHGAP25,PSTPIP1,ITCH,KPNB1,MAN2B1,SYT11,DDB1,SLAMF7,GYG1,PSMD7,T…
		CD4+ T cell:CD8+ T cell:Other T:NK cell	USHBP1,FLNA,IFITM1,CST7,AES,CTSW,S1PR1,DNAJB1,CAPN2,SPOCK2,MYO1G,FOS,STAT4,YWHAQ,SF3A1,NFATC2,RHBDD2,P4HB,RASA3,PRKX,MAP4K1,PPP3CC,ZAP70,CD3E,SYTL3,SND1,TNIP1,ARF1,RHOA,VCP,SH2D2A,CA5B,CDK17,PXN,PRKCH,EMD,FRG1,C19orf66,AKNA,AC116366.3,EWSR1,CIRBP,LITAF,NDUFV1,HCLS1,AMZ2,CYFIP2,EIF4H,TUBB,CDK5RAP3,RAB1B,CBLB,PGAM1,PFN1,RALY,APH1A,DENND4C
		B cell	IGHA2,FAM129C,SNX29,IGHG2,NFKBID,ADAM28,LY9,RGS2,SNX9,AKAP2,BACH1,LINC01781,AL928742.1,WDFY4,MANBA,EIF1,PRMT5-AS1,MTRNR2L11,SAT1,AC246787.2,RUBCNL,LINC00926,CXCR5,PMAIP1,CTSH,KLF10,AC016590.1,POU2AF1,AP1B1,PIK3IP1,TMEM131L,NOP58,RPL13A,COL19A1,SIPA1L1,BACH2,CNPY3,CYTIP,MOB3A,VRK2,NBPF11,PEA15,CHD1L,EIF2AK3,RIPOR1,LINC01857,NT5E,ILF3,SREBF2,CD79A,RPL23A,UVRAG,SVIP,SOD2
		CD4+ T cell:CD8+ T cell:Other T:B cell:NK cell	PTPRCAP,ZFP36,TNFAIP3,KLF6,CXCR4,TSC22D3,P2RY8,DDIT4,DAZAP2,SEPT1,SBDS,PIM2,ADGRE5,PCED1B,TENT5C,MATR3.1,AC119396.1,CCNG1,ARHGDIA,WIPF1,PMS1,TBRG1,YPEL5,BRD2,YWHAZ,PRNP,AC245140.2,CD44,RCC1,MAPK1IP1L,RRN3,GNG2,KMT2E,STAG3,DCTN4,CSDE1,PHF1,BMS1,SQSTM1,TTC17,OSER1,ARID5A,ZNF808,QRICH1,AIMP2,SRSF10,AFF4,C12orf45,RBM3,NUP98,SMPD4,PDE4D
		CD4+ T cell:CD8+ T cell	CISH,KLRB1,GZMA,IL10RA,S100A11,HOPX,ANXA5,GLIPR1,ITGB1,GPRIN3,MYO1F,DHRS7,CDKN1B,CD6,LYAR,EMP3,CRYBG1,SYNE2,ACTN4,KLRG1,NR3C1,TNFRSF1B,CYTH1,GBP5,ADAM8,CXCR3,RNF149,SP140,HSP90B1,FLI1,ATP2B4,ALOX5AP,SCML4,EIF4G1,CASP1,PRKCSH,ITGB7,HECTD1,STOM,ST3GAL1,STK10,BSG,LY6E,PIK3R1
		CD4+ T cell	CRIP2,PIM1,FLT3LG,SPTAN1,CAST,TSHZ2,THOC3,ICOS,NELL2,TNFSF8,ATP1A1,ATXN7.1,PLCG1,CAPZA1,RORA,C12orf75,FXYD7,ARHGEF3,SLC40A1,CSTB,TOB1,USP10,MAP4,LPAR6,SLC39A8,PTPN1,MGST3,OGDH,AQP3,AP3M2,ANKRD12,DPH1,MCL1,UBXN11,SUPT5H,SLFN12L,CDC42EP3,STAT3,HLA-B,SORBS3
		CD4+ T cell:CD8+ T cell:Other T	S100A4,NKG7,CCL5,GNLY,ANXA1,IL32,ZFP36L2,INPP4B,ARHGAP15,PTGER4,CD5,ANXA2,PRF1,GATA3,HLA-DPB1,KCNA3,PBXIP1,HLA-DPA1,HSPA5,PRDM1,USP36,SERINC1,UBQLN2,TC2N,ZBTB38,PRR13,HNRNPLL,PDIA3,GDI1,EML4,SELENOK,ELOVL5,TRAF1,ITK,FAM177A1,RABGAP1L,DYNLT1,KDM4C,MBNL1
		CD8+ T cell:Other T:NK cell	CMC1,TGFBR3,S1PR5,FCRL6,CALR,LAIR2,DDX39A,RALGAPA1,SASH3,PLA2G16,AOAH,HPS1,ITPRIP,ZC3H12A,ARHGAP9,F2R,MAPRE2,MRPL10,RAMMET,JMJD6,ARIH2,CRY1,DENND1C,PPP2R1A,PPP6C,ARHGEF1,SLA2,PLEKHM1,ISCA1,MTSS1,PCIF1,TTC38,WDR1,UBAP1,NFKBIB,RNF114,SLC44A2,ADIPOR1,UBE2J1
		CD4+ T cell:CD8+ T cell:Monocyte DC:Other T:NK cell	MT1X,SRGN,RARRES3,FXYD5,LMNA,HLA-DRB5,BHLHE40,LCP2,FAM96B,ZYX,ITGB2,LSP1,NBPF19,CREM,GPI,NCBP2-AS2,FAM129A,TPI1,MINOS1,HLA-C,PCBP2,CD37,RPN1,PKM,PIK3R5,PQLC3,TM9SF2,C19orf24,ACTB,TUFM,ARF5,FKBP2,PRKAR2A,HSPA4,CNN2,FAM96A,ERGIC3,AUP1
		NK cell	PTGDS,TRDJ1,KIR2DL3,TRBJ2-2P,GPR141,GOT2,CCNI,TRGV10,MAFF,KIR3DL1,RASSF5,VPS51,HSH2D,RPL8,TRGV9,RASSF4,EIF3F,CCDC69,C6orf136,EEF1D,JUN,FAM173A,RPS25,RPL35A,FDFT1,G6PD,MLLT11,KMT2E-AS1,SEPT11,SNRPD2,LAT,RBL2,CYP2R1,NARF,RAB5B,GDI2,LTBP4,RPL37
		CD8+ T cell:Other T	CD8A,APMAP,GZMH,PTGDR,SRRT,ZEB2,GSTP1,MED15,DOK2,CCNH,PARP15,TCIRG1,DNAJB6,PIAS1,RAP1GAP2,MBNL2,ADGRG1,PPP1R16B,CD247,GTF2B,GZMB,PPP2R2B,MFSD14A,XPO4,ZBP1,KDM6A,GPR65,SEC61A1,CCNT1,COG3,PATL2,STRAP,OTUB1,JAZF1,NUP133,PIGT,NR1H2
		Other T	FCGR3A,FGFBP2,TRAV1-2,KLRF1,GTF3C1,PBX4,MTFP1,ARHGEF7,SYAP1,PRSS23,CHIC2,RASSF1,ECD,DPYD,ARL8B,DBF4,SAP30BP,ETF1,ELL,BTG3,IL21R,SSBP2,ZNF335,BTAF1,ACOT2,TRERF1,HNRNPDL,EMC4
		CD8+ T cell:NK cell	DUSP1,MCTP2,SHISA5,SNRPA,CNBP,UQCRC1,SYTL2,PAXX,FLOT2,RAB11B,SIGIRR,CDK2AP2,ATP8A1,ACADVL,INO80E,ARHGAP4,WDR37,TMC8,STARD7,NUPL2
		CD4+ T cell:CD8+ T cell:Monocyte DC:Other T:B cell	PLP2,AC044849.1,S100A6,EZR,MCMDC2,PDE4B,DPP6,POLR2J3.1,LINC01873,AC087473.1,TACC2,PLAG1,GPR85,ANK3
		CD8+ T cell:Monocyte DC:Other T	TYROBP,RGCC,GABARAPL1,MSR1,CD47,ZNF268,TIMM50,ZNF26,CCDC141,CLASP1,MYO9A,ZADH2,IRF2BPL,SENP5
		Monocyte DC:B cell	WDR74,CDKN1A,NBPF10,COL8A1,NAPSA,GRASP,YIPF4,RASGEF1B,NR4A1,NRROS,ELL2
		CD4+ T cell:CD8+ T cell:Monocyte DC:Other T	MT2A,MT1E,SH3BGRL3,CD99,SAMSN1,TOM1,LDHA,SF3B2,ZNFX1,MYO18A
		CD8+ T cell:Monocyte DC:Other T:NK cell	CDC37,NAPA,ASNA1,INSIG1,C11orf98,UTS2,MKL1,SSSCA1,UBR4
		CD4+ T cell:B cell	GNB2L1,NBPF15,CD82,TTTY15,NONO,LRRFIP1,RIC3,LINC00847
		CD4+ T cell:CD8+ T cell:Monocyte DC	PTGER2,CLIC1,GSTK1,CD52,MT1F,GLIPR2,CRTAP
		CD8+ T cell:Other T:B cell:NK cell	ZFP36L1,DDIT3,ZNF493,PMS2,SLC25A32,RHOH,RNF138
		Other T:NK cell	KIR3DL2,ABLIM1,FOSL2,FOXN3,ARHGDIB,TECR,RAB24
		CD4+ T cell:CD8+ T cell:B cell	JUNB,GPR183,PRPF8,TAPBP,BAZ2A,ITSN2
		CD4+ T cell:CD8+ T cell:Other T:B cell	LGALS1,HLA-A,ERVMER34-1,IDS,PDCD4-AS1,HERPUD1
		CD4+ T cell:CD8+ T cell:NK cell	CDC25B,ANXA6,GLG1,ERN1,MCM3AP,GPSM3
		CD8+ T cell:Monocyte DC	HLA-DRA,MACF1,EYA1,PPIB,RBPJ,AHDC1
		Monocyte DC:NK cell	TBXAS1,RPLP0,RPS8,LINC02256,RIN3,ARRB2
		CD8+ T cell:Monocyte DC:Other T:B cell:NK cell	MAP3K8,GMFB,COL4A3BP,C16orf72,ATP5S
		Monocyte DC:Other T:B cell	ADD2,CD83,TNRC6B,KDM6B,HIF1A
		CD4+ T cell:Other T	CCR6,CTSA,TCAF2,MMGT1
		CD4+ T cell:Monocyte DC	TIMP1,NPC2,PLK3,RILPL2
		CD4+ T cell:B cell:NK cell	FBL,RPL7,RPSA,EIF4B
		CD8+ T cell:Other T:B cell	NFKBIA,TBC1D5,NUP58,RARA
		CD8+ T cell:B cell	CNPPD1,DENND4A,ELMO1,SELENOM
		Other T:B cell	STK17B,BCLAF1,KIAA1328,NFKB2
		CD4+ T cell:CD8+ T cell:Monocyte DC:B cell	S100A10,NBPF9,SYNGR2
		CD4+ T cell:Monocyte DC:B cell:NK cell	RPL31,RPLP2,RPS14
		Monocyte DC:Other T	BCDIN3D,LGALS3,NINJ1
		B cell:NK cell	NFKBIZ,RPS16,RPL37A
		CD4+ T cell:NK cell	OGT,SORL1
		CD4+ T cell:CD8+ T cell:Monocyte DC:B cell:NK cell	SLC25A6,MT-CO2
		CD4+ T cell:CD8+ T cell:Monocyte DC:NK cell	NUCB1,NDUFB9
		CD4+ T cell:Other T:NK cell	RNF216,PTDSS1
		CD8+ T cell:Monocyte DC:Other T:B cell	INTU,PAN3
		CD8+ T cell:B cell:NK cell	SECISBP2L,PPP1R15A
		CD8+ T cell:Monocyte DC:NK cell	C1orf123,OVCA2
		CD4+ T cell:CD8+ T cell:B cell:NK cell	DUSP2
		CD4+ T cell:Other T:B cell:NK cell	PABPC1
		CD4+ T cell:Monocyte DC:Other T:NK cell	TSPO
		CD4+ T cell:Monocyte DC:B cell	AL365184.1
		CD4+ T cell:Other T:B cell	PELI1
		CD4+ T cell:Monocyte DC:Other T	FAM45A
		CD8+ T cell:Monocyte DC:B cell	CHST5
		Monocyte DC:Other T:NK cell	AC026979.2
		Other T:B cell:NK cell	TRBJ2-3
G1 vs G4	UP	Monocyte DC	CXCL8,SOD2,CCL3,MARCKS,EGR1,NAMPT,GASK1B,FOLR3,DUSP6,DENND10,MNDA,KLF4,AC020656.1,AL021155.5,PPP1R15B,LINC00877,SCO2,G0S2,RGS2,PNRC1,IL1B,HNRNPU,PLEK,AC090559.1,EVI2B,YBX3,S100A9,C4orf48,HSPA1A,ITPRID2,RHOQ,CCL3L1,TMEM176B,CHMP1B,NEAT1,CD302,MEGF9,NORAD,SMIM25,MT-ND1,ACTR2,AC096667.1,AHR,CTSS,TNFAIP2,LRRK2,KLF6,CCDC88A,RAB11FIP1,SQOR,LMO2,SLA,INTS6,EMB,TMEM176A,IRAK3,LINC00963,TREM1,PDXK,HIST2H2A…
		CD4+ T cell:CD8+ T cell:Monocyte DC:Other T:B cell:NK cell	SNHG29,GAS5,TLE5,JUN,EEF1G,RPL17,JUND,SNHG6,SNHG5,SEPTIN7,FOS,LINC01578,ATP5PO,RESF1,SEPTIN6,ATP5F1E,PLAAT4,MT-ATP6,EIF4A1,GNAS,IER2,TOMM6,RPS10,SEPTIN9,FOSB,MICOS10,ATP5ME,SNHG32,RPS26,RIPOR2,RNASEK,RBIS,TUBA1A,PPP1R15A,NDUFA13,KLF2,RPL36A,NME2,ATP5MG,IMP3,MT-ND4,RPL26,SNHG16,C17orf49,ATP5MD,AL499604.1,AC245297.3,DUSP1,MICOS13,DDX39B,CRIP1,ARID1B,CCDC18-AS1,UBALD2,SNHG3,H1FX,SRSF7,RPS4Y1,NDUFA11…
		B cell	IGLC1,NIBAN3,LINC02397,IGHM,IGHG4,PALM2-AKAP2,CALHM6,FAM30A,GABARAP,PPP1R14A,CCDC32,RALGPS2,ACTG1,ANXA4,CYBC1,CD19,IFITM3,AC093157.1,VEGFB,MS4A1,GABARAPL2,AC007384.1,P2RX5,IRF7,TNFRSF13C,SPSB3,CDKN2D,PSMB8,CD1C,NBDY,TUBA4A,HMGN4,IGLC3,PSMB10,MYL12A,AC245060.5,SMIM14,GNG5,ATP6V0B,METTL26,MKNK2,CIB1,DRAP1,SEPHS2,AL050309.1,AC009950.1,SNRPD3,ACP5,PIP4P1,AC025159.1,DOP1B,SYTL1,SHISAL2A,FXYD5,C16orf74…
		NK cell	KLRC2,MYOM2,CCL4L2,TRDC,LINC01871,CD3E,ITGB1,CYTOR,TRG-AS1,CD52,XCL2,IL32,IFNG,ZNF683,PLAAT2,LINC00623,CCL4,GNLY,MXRA7,DUSP2,CLIC3,CD63,SERPINB1,SYNE2,ZNRD2,CES1,AC044849.1,RNF19A,ZFPM1,APOBEC3G,ANXA1,ITGAX,MIA2,MMP24OS,MORC3,LINC00299,ILRUN,UFD1,LINC02384,LINC02591,LY75,AL139246.5,HCST,PRDX2,RAB8B,OTUD6B-AS1,ODC1,MYBL1,CD226,HLA-F,PTMS,KDM2A,FO393401.1,TSPAN2,SAMD9,HNRNPUL2,EMP3,ZFC3H1,CD48,MYSM…
		CD8+ T cell	S100B,AIF1,C1orf56,TRABD2A,LDLRAP1,CD7,SH3YL1,TXK,RPS29,MZT2A,PSMA3-AS1,RPL32,RPS2,NELL2,PDE3B,RPS11,R3HDM2,RPL22,IL2RG,PYCR2,TLE4,FAM133B,PRKCA,RPLP1,MTERF4,RPL34,ALKBH7,HNRNPA1P48,PSIP1,MLXIP,DDX18,ZNF506,RPL12,RPL11,TBL1XR1,SPINT2,SERINC5,TOP1,SNHG30,ZNF433-AS1,UBTF,PTMA,BORCS7,LARS,TMEM41B,A1BG,RPL13
		Other T	GZMK,PHACTR2,A2M-AS1,BCL2,RGS1,ODF2L,ZBTB16,GOLGA8A,ATF7IP2,CDC14A,RTKN2,TAF1D,DGKA,NFKBIZ,DCP2,SPTBN1,ARL14EP,MAML2,JAML,RPL6,CHRM3-AS2,CXCR6,DDX21,CD28,AC058791.1,CARD8-AS1,ANKRD12,IFRD1,RPL22L1,PAG1,LARP1,CPNE2,HSPE1,TMEM259,CFAP97,SF1,TMEM243,DEGS1,NIFK,GPR171,ARGLU1
		CD4+ T cell:CD8+ T cell:Other T:B cell:NK cell	PCED1B-AS1,TRBC2,SEPTIN1,LIME1,ETS1,SNHG14,LBH,RPS24,GADD45B,ILF3-DT,TUT4,FAM107B,ATP5MF,RACK1,JPX,SNHG1,GLS,RBM38,AC092821.3,HIST1H1D,GRK6,ORMDL1,USP9Y,SELENOH,SMIM27,EBLN3P,AL662844.4,NACA,DNAJC21,THAP12,SINHCAF,DMAC1,GIHCG,FMC1,HCP5
		CD4+ T cell:CD8+ T cell:Other T	NUCB2,EPB41,RGCC,AC008555.4,CCR7,RETREG1,SELL,RAPGEF6,IL7R,SATB1,MALAT1,TMEM238,DYRK2,CD27,TCF7,FAM102A,ANKRD11,RPS23,N4BP1,CHURC1,NCK2,PDE7A,ITGA6,PRORP,TNFRSF25,SEMA4D,SUSD3,TTC28-AS1,NKTR,CAMK4
		CD8+ T cell:Other T	LEF1,RCAN3,LTB,TRGC2,ACTN1,RPS18,RPS5,LDHB,OXNAD1,RPS13,RPL37,ATM,EEF1B2,GABPB1-AS1,NOSIP,LEPROTL1,NPM1,CREBRF,ATXN7,FOXP1,PIK3IP1,TMEM161B-AS1,TMEM123,TMIGD2,RPL36,TPR,RPS15A,RNMT,NSMCE3
		CD4+ T cell:CD8+ T cell:Monocyte DC:Other T:NK cell	GIMAP7,RFLNB,FYB1,IGKC,URI1,ABHD17A,SMAP2,NDUFB8,HNRNPH1,RPS3A,GCC2,PSMA2,IGLC2,BRD7,NUFIP2,SRSF5,CUL3,ARPC4,ANKHD1,CSNK2B,TASOR2,TSNAX,FAM89B,RSRP1,GOLGA4,CZIB,FUS
		B cell:NK cell	ATP5PB,ATP5F1D,ATP5F1B,SELENOF,ATP5PD,ATP6V0C,NOP53,SELENOT,PAXX,CALM1,SELENOK,MYL12B,SELENOW,KRTCAP2,JPT1,WASHC3,MCRIP1,ARPC3,REX1BD,TUBA1B,CFAP298,HIKESHI,HEXD
		CD4+ T cell:CD8+ T cell:Other T:NK cell	PRKCQ-AS1,BCL11B,CD3G,SET,AL627171.2,GIMAP5,PRKY,NFKBIA,SLFN5,CD3D,AC008875.3,ATXN7L3B,BCL9L,N4BP2L2,MTLN,STX16,MT2A,KMT2A,RAD51-AS1,PRH1,PNN
		CD4+ T cell	AL138963.3,ITM2A,OCIAD2,JAK1,PSMB8-AS1,H3F3A,NOG,DENND2D,AC005842.1,SLC25A5,STMN1,EEA1,AC114760.2,HECA,SATB1-AS1,PRKACB,CRLF3,TGFBR2,UQCRH
		CD4+ T cell:CD8+ T cell	MARCKSL1,STK17A,AC013264.1,ABLIM1,AC245407.2,CNOT6L,RGS10,PASK,PLAC8,LRRN3,LINC00667,CLEC2D,EXOSC6,PGGHG,UBE2H,BEX3,NUCKS1
		Monocyte DC:NK cell	EFHD2,MCL1,TXNIP,METRNL,PARP14,QKI,LCP1,ALYREF,SARNP,TPM4,NR4A2,TAX1BP1,PLAAT3,ARL8A,KPNA4,TUT7
		Monocyte DC:B cell	IFI30,AC103591.3,GRK3,ZFP36,CTSZ,WASHC4,PLD4,ROMO1,LYN,DYNLL1,HEIH,MIS18BP1,HERPUD1,MAP1LC3B
		CD4+ T cell:Other T:B cell:NK cell	ATP5MC3,ARL4C,TOMM5,RTRAF,ATP5F1C,ATP5MC1,ATP5MC2,MESD,PSMA6,ELOC,CDK13
		Monocyte DC:Other T:NK cell	AC020916.1,NIBAN1,TNFAIP3,VPS13C,HSPA5,BOLA2,MT-CO3,CKLF,CD46,HSP90AA1
		CD4+ T cell:Other T	RASGRP1,SMC4,SOCS3,IL6ST,IRF2BP2,GYPC,STK4,ITM2B,CYLD
		CD8+ T cell:NK cell	KLRC3,SEPTIN11,C5orf56,KLRC4,TRAPPC10,PIP4K2A,COMMD7,DDX24,CHORDC1
		CD4+ T cell:B cell	CHI3L2,RAP1B,TBC1D10C,GRAP,PAIP2,ABRAXAS1,RAB30-DT,S1PR4
		CD8+ T cell:Other T:NK cell	KLRK1,HSP90AB1,ZFAS1,HSPD1,LINC00342,DUS1L,SMAD7,ERVK3-1
		Monocyte DC:Other T	AC253572.2,AC007952.4,CEBPD,SYNCRIP,USP15,MAP4K4,BIRC3,BPTF
		Monocyte DC:B cell:NK cell	HLA-DRB1,VIM,UTY,LPGAT1,USF2,AC027644.3,COX16,SNX6
		CD4+ T cell:CD8+ T cell:Other T:B cell	TRAC,KDM5B,ARHGEF18,SNRPN,CSKMT,SRM,NASP
		CD4+ T cell:CD8+ T cell:Monocyte DC:Other T	GIMAP1,AC008105.3,MDM4,HNRNPD,NSA2,CSNK2A1,TUG1
		CD4+ T cell:Monocyte DC:Other T:B cell:NK cell	PTPRC,ELOB,ATP5IF1,ERBIN,NSD3,UBC
		Other T:NK cell	ZBTB1,BRD1,ZBTB11,PPP1R35,EIF1,ZNF644
		CD4+ T cell:Monocyte DC:B cell:NK cell	RTF2,RAB5IF,SEM1,C18orf32,TRIR
		CD4+ T cell:Monocyte DC	YY1,HEBP2,PTEN,PET100,ARPC5
		CD8+ T cell:Monocyte DC	RPL23,CHMP4A,NDUFB1,SLC38A2,COMMD6
		CD8+ T cell:Monocyte DC:Other T:NK cell	GET3,DDX17,UBE2S,SLC66A3,HNRNPAB
		CD4+ T cell:Monocyte DC:B cell	PTP4A2,STMP1,MED13L,C12orf57
		CD8+ T cell:Monocyte DC:Other T	POLR2J3,RPL39,RPS28,TM9SF3
		Monocyte DC:Other T:B cell:NK cell	LFNG,AC004687.1,OGA,SELENOS
		Other T:B cell:NK cell	CD69,TMEM35B,SRP19,ARL4A
		CD4+ T cell:CD8+ T cell:Monocyte DC:Other T:B cell	HIST1H4C,SNHG8,PPP1R14B
		CD4+ T cell:CD8+ T cell:Monocyte DC	COX6C,RBM39,TPT1
		CD4+ T cell:CD8+ T cell:Monocyte DC:NK cell	SRSF9,CTSD,ZBTB7A
		CD4+ T cell:Other T:NK cell	KIF2A,SERTAD1,TUBB4B
		CD4+ T cell:B cell:NK cell	SDHD,POLD4,LBR
		CD8+ T cell:Monocyte DC:NK cell	ZFP91,PGP,UBE2Q1
		Other T:B cell	RPL30,IGFLR1,GPR183
		CD4+ T cell:CD8+ T cell:B cell	SOX4,ARMH1
		CD4+ T cell:CD8+ T cell:Monocyte DC:B cell:NK cell	IFITM2,BLOC1S1
		CD4+ T cell:Other T:B cell	ID3,MCUB
		CD4+ T cell:Monocyte DC:Other T:B cell	ARHGAP45,GNG10
		CD4+ T cell:CD8+ T cell:NK cell	SLC2A4RG,GLRX5
		CD4+ T cell:CD8+ T cell:B cell:NK cell	DDT,CSNK1G2
		CD8+ T cell:Monocyte DC:Other T:B cell:NK cell	ANTKMT,UBE2M
		CD8+ T cell:Monocyte DC:B cell:NK cell	DMAC2L,EIF1AY
		CD8+ T cell:Other T:B cell:NK cell	NUP42,CCT8
		CD4+ T cell:Monocyte DC:Other T:NK cell	IRF1
		CD4+ T cell:NK cell	TRBC1
		CD4+ T cell:Monocyte DC:NK cell	SF3B1
		CD4+ T cell:Monocyte DC:Other T	TNFAIP8
		CD8+ T cell:Other T:B cell	SNHG7
		CD8+ T cell:Monocyte DC:Other T:B cell	CIAO2A
		CD8+ T cell:B cell	AL121944.1
	DOWN	CD8+ T cell	TRBV5-1,GZMK,CD8A,DUSP2,KLRG1,LYAR,TC2N,TRGV2,ZNF683,ITGA4,EPS15,YWHAQ,DNAJC1,CD3E,LAG3,RBBP4,MATK,CD320,PLCG2,FYN,SYTL2,ZFP36,CBLB,PATL2,SYNE1,SASH3,TNFRSF1B,PPP1R18,ERN1,SAMD3,SPN,S1PR1,CTSC,NFATC3,TM9SF2,STOM,PRPF8,MAP3K8,ARHGDIA,ATP2B4,HERPUD1,EOMES,IL2RB,APOBEC3G,DNAJB1,DENND4C,MRPL10,STK10,RAB1B,ZAP70,ADAM8,BSG,CNBP,RNF167,GYG1,RABGAP1L,RILPL2,SH3KBP1,MCM3AP,PRKCH,CHST12,HPS1,APOBEC3C,SQSTM…
		Monocyte DC	RP11-1143G9.4,C10orf54,IFITM3,CECR1,LINC01272,NAPSA,C7orf73,LILRA5,CD68,CFD,ATP5F1,CFP,PILRA,ATP5B,FAM45A,PRRT2,LGALS2,FAM198B,DNMT3A,LILRA2,FCN1,KCNQ1OT1,SPI1,CLEC12A,ARHGEF26,EEF1D,CNOT7,SDC3,SERPINA1,COL4A3BP,HMOX1,PSME2,AC092171.3,LRPAP1,AC245014.3,LILRB2,HACD4,TTC7B,SLC25A5,PRRG3,TACC2,RPL10,SMAD2,OAS1,CITED2,PTPN6,COX6A1,CERKL,SPG21,TMEM14C,POLR2E,C9orf66,MSR1,MKL1,ODF3B,HSPA4,RPS3,MAFB,CD3…
		CD4+ T cell:CD8+ T cell:Monocyte DC:Other T:B cell:NK cell	AD000090.1,GNB2L1,MTRNR2L12,MTRNR2L8,ATP5E,MTRNR2L1,MT-ATP8,GLTSCR2,ATP5L,TNFSF13B,MT-ND4L,ATP5G2,PARP8,FGF23,MT-ND6,ARID5B,C6orf48,FAM65B,CLDN11,MTRNR2L6,AMFR,C14orf2,ZNF688,PDGFA,RPL31,ATP5I,C19orf43,HBB,ATP5F1A,KIAA1551,TCEB2,SEPT6,RPL7,CD74,RPLP2,SEPT9,HLA-DRB5,ALDOA,SEPT7,SCYL3,EEF2,DDIT4,SSH1,DAAM1,FAM208A,PPDPF,RPL4,RPL37A,CST3,AXL,SEPT2,NCBP2-AS2,C19orf70,LAPTM5,EEF1A1,C19orf24,TOMM7,FKBP2
		CD8+ T cell:Other T	HOPX,TGFBR3,GZMH,TRGV9,SH2D2A,AKNA,FCRL6,GSTP1,CCL4,PXN,TIGIT,C12orf75,TBX21,CX3CR1,SLC9A3R1,APMAP,GNG2,AL928970.1,RPN1,ANXA6,YWHAZ,PPBP,WDR1,ZEB2,S1PR5,GNB2,PPP1CA,ARF6,AOAH,GLUL,C1orf21,F2R,TPST2,RALY,PIK3R5,FGR,PGAM1,TNIP1,FLOT2,TPP1,PTGDR,ZBP1,DENND1C,PRSS23,GZMB,ITGAM,ZNF808,AIMP2,G6PD,LRP10,EDF1,BIN2,KLRD1,FUT11,SLC44A2
		B cell	IGHA1,RP11-693J15.5,FAM26F,RP11-231C14.7,SEP15,RP11-796E2.4,RPL38,MGEA5,FAM129C,EBLN3,GABPB1,JCHAIN,C14orf166,BIRC3,SNX29,NAP1L1,ADAM28,IL4R,SESN1,MARCH1,NFKBIA,REL,STAG3,RPL27,TXNIP,RPS2,LINC00926,UBA52,MEF2C,RPL10A,RPL35,RPS25,RPL9,ATP5S,POLR2J3
		CD4+ T cell:CD8+ T cell:Other T	CCL5,NKG7,PLP2,PTGER2,FLNA,CST7,HLA-DPB1,IL32,CTSW,MYH9,PRDM1,MYO1G,ANXA2,GZMA,SH3BGRL3,CD99,CASP1,PRF1,PRRC2A,IL10RA,ZBTB38,CAST,SF3A1,ALOX5AP,FTL,TSPO,GLIPR2,NFATC2,HLA-DRA,SYTL3,MAP4K1,SF3A2,PPP3CC,FLI1
		CD4+ T cell:CD8+ T cell	TRBV20-1,PIM1,S100A11,TAGAP,ANXA1,INPP4B,CAPN2,KLF6,P2RY8,STAT4,KCNA3,DHRS7,CD5,HNRNPUL1,GATA3,ANXA5,CSTB,GLIPR1,PRNP,RPS27L,CAPZA1,CDC25B,ADGRE5,CD6,SPOCK2,PRKCSH,TMEM87B,PBXIP1,ITGB7,ACTN4,SP140
		CD4+ T cell	TSHZ2,CISH,UBQLN2,FBL,NBPF15,LPAR6,SVIP,FLT3LG,TNFSF8,ACAP1,EIF4B,CRIP2,PRDX6,ATP1A1,ARHGAP15,PIM2,RIC3,GBP5,CTSA,TRADD
		NK cell	PTGDS,C9orf142,SELT,CH17-189H20.1,SELK,KIR3DL1,IGFBP7,TRDJ1,TRBJ2-2P,KIR3DL2,SH2D1B,AREG,KLRC1,PABPC1,TMIGD2,AKR1C3,SIGLEC7,PMS2,GOT2,RPS4X
		CD4+ T cell:CD8+ T cell:Monocyte DC:Other T:NK cell	FYB,RARRES3,HIST1H1E,IFITM1,PSAP,ERAP2,FAM96B,FTH1,MINOS1,TROVE2,TPI1,C8orf59,PQLC3,NBPF19,CCNI,PPIA,ERGIC3,LSP1,FAM96A
		CD8+ T cell:Monocyte DC	SYNGR2,SF3B2,TUBB,MYO10,WAS,NUCB1,PSMB9,RHOG,BTN3A2,UBR4,SCAND1,GNPTG,OVCA2,CTSB,TUFM,HNRNPL,SSR2,NAAA,CD47
		CD4+ T cell:CD8+ T cell:Monocyte DC:Other T	AHNAK,FXYD5,GAPDH,AC106820.2,OXA1L,HLA-DPA1,CD37,ZYX,TAGLN2,PRR13,SMG1,LY6E,PTP4A1,CRTAP,WASHC1,PKM,NDUFB9
		CD4+ T cell:CD8+ T cell:Other T:NK cell	USHBP1,AES,MT-ND5,DAZAP2,CCNG1,SEPT1,MYO1F,ZFP36L2,LCP2,SRGN,PCED1B,WIPF1,FRG1,HNRNPA0,RABGEF1,TBRG1
		Other T	FGFBP2,MYOM2,TRDV2,TTC38,ADGRG1,CD247,CYBA,TCF25,ANXA4,JAZF1,AMZ2,LTBP4,ARHGDIB
		CD8+ T cell:Monocyte DC:Other T	DOK2,RHOA,FAM129A,ARF5,SHISA5,IFI6,CORO1A,GPSM3,MTA2,B2M,AUP1,ABI3
		CD4+ T cell:CD8+ T cell:Monocyte DC	CLIC1,S100A10,TIMP1,NPC2,B4GALT1,GSTK1,MT-CO2,GPI,GDI2
		CD8+ T cell:Monocyte DC:Other T:NK cell	ITGB2,HLA-C,PFN1,ACTB,PLA2G16,ASNA1,PCBP2,FAM173A
		CD4+ T cell:Monocyte DC:Other T:B cell:NK cell	AC090498.1,ATP5D,USMG5,RPL13A,NBEAL1,XIST,ATP5J2
		CD4+ T cell:CD8+ T cell:Other T:B cell:NK cell	S100A9,PTPRCAP,LYZ,S100A8,HLA-A,EIF3L,SMURF2
		CD4+ T cell:CD8+ T cell:Other T:B cell	S100A4,LGALS1,S100A6,AC016831.7,TSC22D3,RCC1
		CD4+ T cell:Monocyte DC:B cell	HBA2,ATP5O,C11orf31,ATP5A1,RPS14,NBPF9
		CD4+ T cell:CD8+ T cell:Monocyte DC:Other T:B cell	TYROBP,CD52,AL031733.2,KAT7,BTBD9,NF1
		CD8+ T cell:Other T:NK cell	CMC1,LITAF,AC116366.3,TRBJ2-3,C19orf66,CHTF8
		Monocyte DC:NK cell	TBXAS1,PECAM1,FCER1G,YBX1,PCBP1
		Other T:NK cell	AC092580.4,KLRF1,S100B,LAIR2,KIR2DL3
		B cell:NK cell	ATP5J,RPS11,RPL15,RPL23,BTG1
		CD4+ T cell:B cell	WHSC1L1,RPSA,RPS29,EIF3E
		CD4+ T cell:B cell:NK cell	ATPIF1,MT-ND2,RPS20,RPS6
		CD4+ T cell:Monocyte DC	ATP5H,SMDT1,HSD17B11
		CD4+ T cell:CD8+ T cell:B cell	AC044849.1,CXCR4,SLC25A6
		Monocyte DC:Other T:NK cell	UBXN6,SSSCA1,ID2
		CD4+ T cell:Other T:B cell:NK cell	RPL27A,RPL23A
		CD4+ T cell:CD8+ T cell:NK cell	KLRB1,P4HB
		CD8+ T cell:Monocyte DC:NK cell	C1orf123,GRN
		Monocyte DC:B cell	GPX1,RP11-347P5.1
		Monocyte DC:B cell:NK cell	RP5-1171I10.5,ATP5G3
		Other T:B cell:NK cell	TMSB4X,RPL21
		CD4+ T cell:Monocyte DC:Other T:NK cell	MYEOV2
		CD4+ T cell:Other T	GNLY
		CD4+ T cell:Monocyte DC:B cell:NK cell	RPS16
		CD8+ T cell:Monocyte DC:Other T:B cell	HLA-DQA2
		CD8+ T cell:Monocyte DC:Other T:B cell:NK cell	RPS17
		CD8+ T cell:NK cell	NUPL2
		Monocyte DC:Other T	FCGR3A
G1 vs G5	UP	Monocyte DC	CXCL8,SMIM25,CCL3,TMEM176B,TNFSF13,TMEM176A,AC090559.1,CCL3L1,IL1B,G0S2,HLA-DQB1,LGALS3,GASK1B,NAMPT,NCF2,AL034397.3,ALDH2,DENND10,KLF4,LINC00877,CDKN1C,AC020656.1,VIM,TALDO1,AL021155.5,C5AR1,CD68,C20orf27,PPP1R15B,SERPINA1,MCRIP2,IER3,HK3,NINJ1,ATG16L2,TXN,AC096667.1,VASP,CPVL,MAP2K3,PLCB2,EIF5,LINC02432,PIP4P2,PRKCD,SRRM2,COP1,IRAK3,PLBD1,MAP3K20,ITPRID2,GLRX,ABHD5,CDK2AP1,CAPG,SAP18,SLC11A1,ST…
		CD4+ T cell:CD8+ T cell:Monocyte DC:Other T:B cell:NK cell	RACK1,ATP5F1E,EEF1G,ATP5MG,ATP5MC2,MTRNR2L12,NOP53,RIPOR2,SNHG29,GAS5,TLE5,RPL17,JUN,NME2,SNHG6,MT-ND4L,ELOB,ATP5F1D,TRIR,SNHG5,SEPTIN7,SELENOH,MCUB,JUND,FOS,ATP5IF1,ATP5MD,ATP5MC3,GABARAP,RPS4Y1,ATP5ME,IFITM1,ATP5MF,ATP5PO,ATP5PD,ATP5PF,ATP5MPL,LINC01578,ATP5F1B,ATP5F1A,NSD3,ARHGAP45,RTRAF,SELENOW,TPT1,RESF1,SEPTIN6,ATP5PB,MT-ATP6,SARAF,REX1BD,ATP5F1C,PLAAT4,ATP6V0C,COPS9,NFKBIA,SMIM26,RNASEK,MI…
		B cell	IGLC1,IGHM,FAM30A,LINC02397,NIBAN3,RUBCNL,IGHV5-78,CD19,FCRL1,TCL1A,PLPP5,EAF2,PALM2-AKAP2,CD37,MS4A1,C16orf74,ALOX5,LINC01857,ACTB,AFF3,AL139020.1,AC007384.1,ARHGAP17,IGLL5,TSPAN3,CYBB,RALGPS2,FDFT1,CD72,AC027097.1,PAX5,YBX3,IFNGR2,FCHSD2,AUP1,DBI,FCER2,LSM7,FCRLA,LCN8,SWAP70,PPP1R14A,GDI2,CAMK2D,AL161781.2,MTSS1,LAT2,LAIR1,PPP3CC,BIN1,SYVN1,GGA2,HLA-DMA,HNRNPF,BLOC1S2,C1orf162,JUP,TBC1D1,LHPP,H…
		NK cell	KLRC2,GNLY,LINC00299,CLIC3,LINC02384,XCL2,AC116366.3,SH2D1B,IGF2R,LINC02084,IL2RB,AC090152.1,EFHD2,ABHD17A,ADGRG1,MYOM2,ZAP70,ZNF683,PLAAT2,RASSF1,UBE2M,ARL4C,AC004865.2,GZMM,KLRC4,CD99,SYNE1,BHLHE40,ARAP2,MYBL1,SERTAD1,ADAM8,TSPOAP1,ZNRD2,MXRA7,XCL1,RAB37,ARFGAP3,CD244,RNPEPL1,PTGDR,ITGAM,ATP2B4,QKI,TRG-AS1,TMEM273,ZFPM1,HOPX,SH2D2A,SPON2,ILRUN,LY75,TRAPPC10,SDF4,LINC02591,CYP51A1,LGALS9B,IL18RA…
		CD4+ T cell:CD8+ T cell:Other T	LEF1,TCF7,CCR7,CD27,IL7R,NOSIP,CAMK4,RGS10,IL6ST,MAL,SATB1,AQP3,OXNAD1,RCAN3,ACTN1,LDLRAP1,TRABD2A,FAM102A,RPS12,PIK3IP1,RPS5,MYC,ITGA6,RPL18,RPL5,LINC02273,SH3YL1,SUSD3,RETREG1,FLT3LG,CHMP7,CHRM3-AS2,TMIGD2,RPL19,MGAT4A,TMEM123,IL16,RPL32,RPL11,RPS8,NDFIP1,CD28,CENPK,CYLD,RGCC,RPL22,TESPA1,SNHG8,RPL24,RPLP1,CDC14A,ALKBH7,RPL6,SIRPG,IPCEF1,AC008555.4,RPL13,MAPKAPK5-AS1,ATF7IP2,SERINC5,BTF3,SELENO…
		CD4+ T cell:CD8+ T cell:Other T:B cell:NK cell	PCED1B-AS1,LIME1,SELL,FCMR,PCBP2,RPS24,AC243960.1,ETS1,ABLIM1,RPS3A,CNN2,RPL29,SEPTIN1,GYPC,PCBP1,ANP32B,ITM2B,RPS21,CD55,RAPGEF6,PTPRCAP,SNHG14,LBH,TNFAIP8,CD69,NCL,KIF2A,SPTBN1,TRBC2,MT-ND3,RPS7,MT-CO3,CCT4,UBALD2,HIST1H1D,SNHG1,STX16,AL662844.4,RBL2,NGRN,MBNL1,JPX,HNRNPH3,USP9Y,AC092821.3,SF1,GPR174,PGK1,SENP7,UBE2B,MYH9,RAD21,TMPO,RBM27,OGT,ANP32A,ERG28,DNAJA2,MT-CO2,SPTAN1,OCIAD1,MATR3.1,EPC…
		Other T	TRDV2,GZMK,TRGV9,PHACTR2,SLC4A10,SPOCK2,TRAC,ARL14EP,RTKN2,EML4,TTC39C,SLAMF1,GPR183,CD8A,DPP4,CXCR6,SESN1,SIT1,BIRC3,PNP,GOLGA8A,RGS1,HELB,FOXP3,CPNE2,CD40LG,NCK2,RPL41,PLCG1,PRDX2,GPRIN3,THEMIS,PUM1,TSPYL2,CD3G,NUFIP2,CERK,ODF2L,ZBTB16,CD44,NIN,AC058791.1,NRIP1,IFRD1,MBTPS1,STAT5B,DPP7,ZNF831,STAT1,KDSR,PAK2,CD4,CD6,MARCH7,LMAN1,RPS6KA3,DHX9,UBE2S,CBLL1,GSTK1,ZBTB11,RANBP2,ENTPD4,TRRAP,ERCC6L2,…
		Monocyte DC:B cell	CALHM6,IFI30,HLA-DRB5,GRK3,HLA-DPA1,NAPSA,AC103591.3,PLD4,LSP1,IRF7,CD83,IRF8,GRB2,RGS19,RIPOR1,SNX2,WASF2,CIITA,CAPZB,FGR,PFN1,EWSR1,ATP6V0B,OAS1,UNC119,CAT,MTCH1,ME2,RBM39,PGLS,SP100,MTMR14,GTF2A2,HLA-DRB1,CDK5RAP3,FIS1,MED10,EIF4EBP3,MAGOH,GRINA,PFKL,HVCN1,FBH1,HEIH,QTRT2,ECHDC1,COQ8A,ITPR1,CCNL2,UBE2L6,RMC1,CYB561A3,UVRAG,MRM2,CRTC2,SNX17
		CD4+ T cell	AL138963.3,AC005842.1,DENND2D,FCGRT,GRAP,MLLT3,AK5,SSBP2,APBB1,ANKRD55,CCNI,MALT1,IL6R,CSGALNACT1,PIK3CD,ADTRP,LGALS3BP,BNIP3,FHIT,TRIM73,CALM3,MTERF4,CORO1B,TECR,RPIA,EPHB6,TMEM18,TIAM1,AL365361.1,ICOS,EIF3F,PKM,TSPAN14,CDR2,CHD3,USP10,EEA1,PIM2,NUDCD2,RPL39,ZNF141,STX17,SATB1-AS1,RNF44,TRAF3IP3,PLEC,ZBTB25,AKIRIN1,CHURC1,MSL3
		Monocyte DC:B cell:NK cell	RAB24,TCIRG1,TENT5A,CD74,GNG5,BX284668.5,GNB2,ARRB2,H3F3B,ARF5,PDIA3,HLA-F,MSN,PPIA,ASAH1,MIS18BP1,MAP1LC3B,BST2,LYN,TPM3,CIAO1,TUBA1B,ACTR3,SLC9A3R1,TRABD,IFITM2,CLIC1,RIOK3,SETX,WDR83OS,WAS,TWF2,ADD1,CLEC2B,MLF2,NDUFV1,RBM3,PTPN6,MAP3K8,SF3B4,AC027644.3,TMOD3,PSMD8,SH3BGRL3,TMF1,PPP2R1A
		Monocyte DC:NK cell	PLEK,MYL12B,IRF1,SERPINB1,FERMT3,SQSTM1,HSPA1A,KLF10,PSMA5,TRIM8,RTL8C,FLNA,RNF130,CDV3,GNAI2,NEU1,GSN,CTSC,METRNL,PKN1,IL10RA,SPTLC1,TEN1,AOAH,UTP11,M6PR,RBM33,NAPA,PPP1R12A,CHKB,BCLAF1,PRPF8,SH3BP1,NR4A2,ITGAX,ATXN2L,PREX1,PLAAT3,SMARCA5,SERPINB6,CSNK1G2,USP7,LPGAT1,TRIP11,PARP4
		B cell:NK cell	TRIM22,YWHAZ,SHISA5,SYTL1,LMBRD1,FLOT2,PARP15,LY6E,IQGAP1,DGKD,DAZAP2,ANXA4,NT5C,PTBP3,C1GALT1,MTG1,CD38,CALCOCO2,CALR,PSMB8,NR3C1,SKAP1,KDM4C,TIAL1,ODC1,NUB1,XAF1,PPP6R3,RELA,RASAL3,MAPRE2,GNPTG,DAD1,RABGAP1L,FAM111A,NPTN,HEXD,MAT2A,ELOVL1,MBD5,DOCK2,USP28,PCF11,XPO1,DIAPH1
		CD4+ T cell:CD8+ T cell	LRRN3,BEX3,AIF1,OCIAD2,ADD3,PASK,AC013264.1,EPHX2,NOG,BEX4,HSPB1,PCED1B,ST13,ATP6V1G1,TMEM204,EIF2S3,NSMCE1,ATP6V0E2,DDT,AC245407.2,TXK,BZW2,RALA,PKIA,COX4I1,RNF138,NELL2,FOXO1,FAM117B,UXT,RPS27A,EIF2A,EIF3M,BEX2,AC114760.2,RPS9,NDUFB11,TOMM70,RPL37,SNRK,CLN5
		CD8+ T cell	LINC02446,CD8B,S100B,NT5E,FKBP5,A1BG,CARS,PRDX6,LINC00476,AC010642.2,RPS10,CLEC11A,RPS28,LINC00402,AP1M1,LRRC75A,NAP1L4,NAA16,LINC01934,BCAS4,HNRNPA1P48,HBS1L,PACS1,LNPK,YPEL2,BCL9L,SEMA4D,SNHG30,ZNF433-AS1
		CD4+ T cell:Other T	ITM2A,LINC00861,TRAT1,ID3,SOCS3,TBC1D4,LAT,PDE7A,CDKN1B,MAP3K1,EEF2,HIVEP2,CD5,IRF2BP2,PVT1,TRIB2,SLFN5,DPYD,ARHGEF6,JAK3,PBXIP1,LIMS1,UBASH3A,RPS15A,LY9,INPP4B,KAT6A,TNFSF10
		CD4+ T cell:CD8+ T cell:Monocyte DC:Other T:NK cell	FYB1,LTB,NUCB2,RFLNB,IGKC,SAMHD1,HSPD1,IER2,AC100810.1,CACYBP,AL139246.5,PCNX1,HPF1,OTULINL,MINDY2,TNFAIP3,MIGA1,WASHC2A,TASOR2,TXNIP,SQOR,CZIB,ZYX,SLC3A2
		CD4+ T cell:CD8+ T cell:Other T:B cell	LEPROTL1,MARCKSL1,DGKA,FOXP1,MAML2,NSA2,RPL8,TGFBR2,R3HDM4,ABRAXAS1,SHISAL2A,RPL28,TCP11L2,ADSL,TMEM243,MAX,CSKMT,AC118549.1,ARHGEF18,UBA2,SNHG7,POLR1D,TIA1,ABRACL
		CD4+ T cell:CD8+ T cell:Other T:NK cell	PRKCQ-AS1,BCL11B,CD7,GIMAP5,CD3E,NPM1,DNAJB1,AL627171.2,ATM,ATXN7L3B,PRKY,PDCD4,AC026979.2,DOCK10,AC008875.3,STN1,AC093323.1,UBE2G2,IGLC2,MTLN,SELPLG,RAD51-AS1,LUC7L2
		CD4+ T cell:B cell	AC119396.1,CHI3L2,TBC1D10C,PPP1CC,ZFP36L1,CDCA7L,RHOH,STMN1,MFNG,PRKACB,IFNAR1,SDR39U1,UCP2,HDAC1,SRP9,TSTD1,RIN3,SRSF10,RAB30-DT
		Monocyte DC:Other T:B cell:NK cell	PPIB,CALM1,LCP1,ARF1,PARVG,RPL22L1,PTPRC,HCLS1,VCP,TNFRSF14,MBD2,OTUB1,ABHD16A,SNX1,SPSB3,MACF1,SRPRA,ZFP36L2,HIST1H1E
		CD8+ T cell:Monocyte DC:Other T:B cell:NK cell	ANTKMT,CD81,SMIM29,GPS2,BABAM2,DGLUCY,DDOST,SNX6,MAZ,DELE1,HSP90B1,SRP19,ELOA,MAP2K2,ACAP2,BCKDHA
		Other T:NK cell	GBP5,KLRG1,CLDND1,KMT2A,IKZF2,HNRNPH1,MIA3,PRPF4B,SPCS3,DYRK1A,PPP4R3B,ADAM10,STRADA,COPS2,CENPC,CXCR3
		Other T:B cell	CLINT1,SHMT2,TENT5C,ZNF292,LENG8,NSF,S1PR1,MPRIP,GON7,CDC25B,TAGAP,CCNQ,ADK,IFNGR1,SP140L,HBP1
		CD4+ T cell:CD8+ T cell:B cell	SOX4,CRLF3,RASGRP2,EVL,BNIP3L,AC025164.1,BACH2,TTN,RAB3GAP1,AC093157.1,MACO1,MRNIP,KHDC4,UBAC2,HMGN1
		Monocyte DC:Other T	AC253572.2,ANXA5,CEBPD,NIPBL,TMEM259,NOL7,MCL1,PPP1R14B,MKNK2,BPTF,RPN2,PEBP1,EPRS,SBDS
		CD4+ T cell:CD8+ T cell:Monocyte DC:Other T:B cell	RPS13,PABPC1,MHENCR,UBE2D2,APEX1,CYTIP,ETFRF1,NCF1,CRYBG1,KAT6B,EIF1AY,TXNL1,TMEM14B
		Other T:B cell:NK cell	SLC2A3,PIK3R1,XRN1,EZR,ATP2A3,SMG1,CSK,ZNF644,INO80E,SYNE2,RAB1B,BCAP31,UTRN
		CD8+ T cell:Monocyte DC:Other T:NK cell	CYTOR,IER5,GET3,DUSP2,NDUFA7,SARNP,CRIP1,DYNC1H1,SLC66A3,SETD2,ARL4A,CSNK2A1
		Monocyte DC:Other T:NK cell	AC020916.1,ANXA1,NIBAN1,HSP90AA1,AHNAK,TUBB4B,S100A10,HM13,DNTTIP2,CANX,BOLA2,TMEM250
		CD4+ T cell:CD8+ T cell:Monocyte DC:Other T	LDHB,RNASET2,EEF1A1,TKT,NFKBIZ,C1QBP,NECAP2,AC008105.3,DCP2,BRI3,GRSF1
		CD8+ T cell:Other T:NK cell	KLRK1,LINC01871,ZFAS1,ZBTB1,LINC00342,ERVK3-1,BRD1,ZNF217,CD96,SMAD7
		CD8+ T cell:Other T:B cell:NK cell	MT-ND5,GLS,MT-ND1,MT-ATP8,PRKDC,NUP42,MT-ND6,SYNCRIP,MT-CO1
		Monocyte DC:Other T:B cell	AC007952.4,MAN2B1,PIM3,PDE4B,DEGS1,SYNGR2,PARP10,GPI,LAPTM5
		CD4+ T cell:Other T:B cell	ITGB2-AS1,TMC8,IKZF1,SESN3,APRT,CSDE1,CNOT8,SMU1
		CD4+ T cell:B cell:NK cell	SSH2,MAT2B,STK38,DEF6,SLC44A2,FXYD5,PSMD6,ANKRD10
		CD8+ T cell:NK cell	KLRC3,SEPTIN11,ZNF585A,AC022706.1,NDUFA13,TSPOAP1-AS1,FO393401.1,TIMM29
		CD8+ T cell:Other T	MT-ND4,TTC3,RPL10,ZNF101,BCL2,CNOT9,PRKCA,CBL
		CD4+ T cell:CD8+ T cell:Monocyte DC:B cell	ARMH1,ARHGDIB,ZNF706,CCT2,SPINT2,VDAC2
		CD4+ T cell:Monocyte DC:B cell	NDUFA12,ANXA11,SDHD,FGD3,HIF1A,CYTH1
		CD4+ T cell:CD8+ T cell:B cell:NK cell	IFITM3,RBM38,CCT7,OLA1,ATXN10,GATD3B
		CD4+ T cell:Other T:NK cell	TC2N,LCP2,CNOT2,SLC2A4RG,KDM2A
		CD4+ T cell:CD8+ T cell:NK cell	STK17A,SMAP2,ATP6AP2,FXR1
		CD8+ T cell:Monocyte DC:B cell:NK cell	DMAC2L,MDH1,ARPC3,TSC22D3
		CD4+ T cell:CD8+ T cell:Monocyte DC	EIF3G,HDHD5,CCT3
		CD4+ T cell:Monocyte DC	SERP1,GIMAP7,ILF2
		CD4+ T cell:Monocyte DC:Other T:B cell	SOD2,TAZ,PTGES3
		CD4+ T cell:Monocyte DC:Other T	USP15,MAP4K4,WDR74
		CD4+ T cell:Monocyte DC:Other T:B cell:NK cell	RHOA,YWHAB,CDC37
		CD8+ T cell:B cell	ITM2C,AL121944.1,TOGARAM1
		CD8+ T cell:Monocyte DC:NK cell	ERCC5,CCT6A,ACIN1
		CD4+ T cell:Monocyte DC:B cell:NK cell	ARHGAP9,HNRNPA3
		CD4+ T cell:CD8+ T cell:Monocyte DC:B cell:NK cell	COPS5,XRCC5
		CD8+ T cell:B cell:NK cell	PRRC2B,BZW1
		CD8+ T cell:Other T:B cell	FAM107B,TAF1D
		CD8+ T cell:Monocyte DC:Other T:B cell	CIAO2A,MFSD14C
		CD8+ T cell:Monocyte DC:B cell	BANF1,RNASEH2B
		CD4+ T cell:CD8+ T cell:Monocyte DC:NK cell	STK17B
		CD4+ T cell:Other T:B cell:NK cell	ICAM2
		CD4+ T cell:Monocyte DC:Other T:NK cell	TPR
		CD8+ T cell:Monocyte DC:Other T	TMEM14C
		CD8+ T cell:Monocyte DC	KYAT3
		CD4+ T cell:CD8+ T cell:Monocyte DC:Other T:B cell:NK cell	GNB2L1,ATP5E,GLTSCR2,ATP5L,HBB,AC090498.1,ATP5G2,LGALS1,HBA2,RPS17,C19orf43,TCEB2,C14orf2,ATP5I,FAM65B,USMG5,ATP5D,RPL31,MYEOV2,ATP5O,ATP5J2,ATPIF1,RPL27A,RPL13A,RP5-1171I10.5,C6orf48,XIST,ATP5G3,ATP5J,ATP5H,HBA1,CD52,ATP5A1,RPL7,SELK,SHFM1,CYBA,SEPW1,C11orf31,WHSC1L1,SEPT7,SELT,RPS20,RPS29,SEP15,ATP5F1,C14orf166,ATP5B,NBEAL1,LINC00493,CH17-189H20.1,HMHA1,MGEA5,NEAT1,RPLP2,C19orf60,RP11-347P5.1,P…
		CD4+ T cell:CD8+ T cell	KLRG1,LYAR,CLIC1,APOBEC3G,RORA,MIAT,KLF6,SPN,RP11-138A9.2,MATK,AHNAK,S100A11,PPP2R5C,GPR65,RP11-138A9.1,AP2B1,GLIPR1,PTGER2,TBX21,IFI16,ANXA1,PTPN7,ZBTB38,UPF2,GLIPR2,YWHAQ,RPS27L,ACAP1,CD84,TMED2,GAPDH,PSMB9,POLR2L,CD74,EMP3,BATF,PLEKHF1,TRAC,TGFB1,BTN3A2,UBE2L3,RBX1,PSAP,RPL36AL,GNG2,MYL6,RAB5C,CCDC107,METAP2,DNAJB6,SON,CD164,POLR2F,SHOC2,IDH2,THUMPD3-AS1,MTDH,MARK3,EMC10,NSRP1,TERF1,MANF,PYCAR…
		CD4+ T cell	SH3BGRL3,CAST,FLNA,SYNE2,CD99,CTSC,S100A10,CHMP4A,RUNX3,CDC42EP3,ACTN4,DHRS7,CD300A,TPST2,TNFRSF1B,CD320,GUK1,IL10RA,STOM,RAB27A,CASP1,CAPN2,DNAJC1,STAT4,SAMSN1,PPP3CA,SCP2,SNHG25,BLOC1S1,ABHD17A,DYNLL1,PPP1R18,MIEN1,PTP4A2,EIF2S2,KMT2E,PARP1,RNF166,BSG,CTSD,RABAC1,NDUFB8,CXCR4,SSBP4,RAP2B,CD53,ABCF1,SEC61G,EMB,GGA1,TSC22D4,CCDC85B,TAP1,SDF2L1,IDI1,DEK,CD226,CMPK1,CELF1,SIRT7,TMX4,B4GALT1,TRIM38,…
		CD8+ T cell	XCL2,RP11-291B21.2,TIGIT,EOMES,GZMK,XBP1,CD160,MT1E,FAM129A,LAG3,TNFSF14,LPAR6,FGR,PTMS,HLA-DRB5,TGFBR3,SLAMF7,SNRPB2,FUT11,FTH1,A2M-AS1,PPP2R2B,GLUL,ARPC4,TTC16,SUB1,RPS26,ARL5A,MIR4435-2HG,GRAP2,TMEM165,SAR1A,PIP4K2A,P4HB,CDK11B,CEBPB,ZFAND6,SLC25A45,REL,SLA,PSMA4,SEC62,DDX1,NCBP2-AS2,CCDC88C,S1PR4,NCOR1,RSRC1,TMED9,PNKP,ATP6V1E1,CTSS,DDX46,ITGB1BP1,MGST3,OFD1,MED4,ZNHIT1,DYNLT1,FKBP11,ADAR,PET…
		CD4+ T cell:CD8+ T cell:Other T	FGFBP2,GZMB,CST7,PRF1,CCL4,KLRD1,CTSW,HOPX,C12orf75,PLEK,HLA-DRB1,ZEB2,TRGC2,ITGB1,PATL2,TRGC1,EFHD2,CX3CR1,SRGN,HLA-DPA1,HCST,PYHIN1,ANXA2,MYO1G,CD63,FCGR3A,APOBEC3C,HLA-DRA,PRDM1,SYTL3,S1PR5,FCRL6,DSTN,C1orf21,RNF213,LINC01420,LAIR2,IL2RG,ALOX5AP,RHOC,IFITM2,NMT1,C5orf56,GSTP1,ITGB2,ABI3,ARPC1B,HLA-C,DOK2,ARPC2,PTPRE,OAZ1,UBL5,CFL1,IRF3
		Monocyte DC	RP11-1143G9.4,CECR1,LINC01272,PPBP,IFI6,LINC00657,PF4,ADRBK1,NDUFB1,RP6-159A1.4,RP11-386I14.4,ADRBK2,LY96,SDPR,ZCCHC6,FAM45A,SQRDL,FAM105A,FAM198B,CLEC12A,RP11-108M9.4,FAM46A,RP11-160E2.6,MEF2C,ZC3H11A,ATP5EP2,GBAS,MAP3K7CL,AIM1,NPC2,AP1S2,VMP1,EEF1D,LGALS2,LST1,RPL10,RPS9,VCAN,PTP4A1,FAM208A,RPL32,COL4A3BP,RPL12,RPL26,UQCRB,YWHAG,RPL39,RPL18A,YWHAH,RPS27A,PFDN5,CHMP4B,LMO4,CBX3,MZT2B
		B cell	AL928768.3,RP5-887A10.1,RP11-693J15.5,RP11-231C14.7,RP11-796E2.4,KIAA0125,IGLC2,AC079767.4,C15orf57,EBLN3,FAM60A,TMEM261,IGHA1,BIRC3,KIAA0226L,GPM6B,IGKC,IGHG1,SSPN,LINC00998,EVI2B,PNISR,RPS10,RPSA,LTB
		Other T	ASCL2,SYNGR1,TTC38,MYOM2,KLRC2,CD247,COL6A2,ASNA1,NDUFS6,LAMTOR5,SRP14,IER3IP1,ERH,TXK,POLR3GL,SERPINB1,PSMB7,CWC15,PSMA2,TRBC1,SNF8
	DOWN	CD4+ T cell:CD8+ T cell:Other T:NK cell	AC092580.4,MYO1F,HLA-DPB1,ID2,CMC1,CHST12,CD2,PCSK7,LINC00869,TCF25,HLA-B,VAMP2,UFD1L,UBB,AAK1,FAM96B,TMA7,TROVE2,AES,C19orf66
		NK cell	C6orf1,YBX1,MECP2,SEPT1,GIMAP1,FRG1,NFATC3,SYAP1,ARL6IP1,CYTH4,DYNC1I2,RBMX,HNRNPA0,FNBP1,SNRNP27,ATF6B,COX17,CCDC66,YIPF4
		CD4+ T cell:CD8+ T cell:Monocyte DC:Other T:NK cell	GZMH,FYB,C9orf142,LINC00152,RARRES3,C10orf54,VIMP,KIAA1551,C16orf13,LINC00116,FAM195B,OST4,UQCR11,FKBP2,C19orf70,C19orf24,SEPT2
		Monocyte DC:B cell:NK cell	RPS16,UBA52,RPL34,RPS25,RPS6,RPL36,RPS14,RPL35A,RPL10A,PTMA,RPL3
		CD4+ T cell:CD8+ T cell:NK cell	KLRB1,ADRB2,CAPZA1,EIF5B,DHX36,PTPRA,C19orf25,SNRPE,CNPY2,RBM23
		CD4+ T cell:CD8+ T cell:Other T:B cell:NK cell	S100A4,S100A6,HLA-A,ZCCHC11,MESDC2,TOPORS-AS1,S100A9,POLR2J3,SEPT6
		CD4+ T cell:Other T	PRSS23,SPON2,ADGRG1,LITAF,CEP78,FTL,CAPNS1,VASP,CHMP2A
		Other T:NK cell	PTGDS,CCL3,PLAC8,KLRC1,S100B,FAM103A1,FAM173A,HNRNPA1,BTG1
		CD8+ T cell:Other T	HLA-DQA1,TRDC,CCL4L2,FAM49B,F2R,PFN1,CAMLG,SERF2
		Monocyte DC:B cell	LINC00936,FAM26F,KIAA1033,RPS15A,RPS18,EIF3E,SLC25A6,RPS4X
		CD4+ T cell:CD8+ T cell:Monocyte DC:Other T	GNLY,GZMA,IL32,ARF6,TYROBP,MT2A,PPP1CB
		CD8+ T cell:Other T:NK cell	KLRF1,HLA-DQA2,PLA2G16,RP11-81H14.2,WBSCR22
		CD4+ T cell:NK cell	IFI27L2,PA2G4,UGP2
		CD8+ T cell:Monocyte DC:Other T:NK cell	ERBB2IP,MMP24-AS1,SEPT9
		CD8+ T cell:NK cell	ZC3H13,FOXN3,YAF2
		Monocyte DC:NK cell	RPL37,RPS15,RPS19
		CD4+ T cell:CD8+ T cell:Monocyte DC:Other T:B cell	NKG7,CCL5
		CD4+ T cell:CD8+ T cell:Monocyte DC	LYZ,CALM2
		CD8+ T cell:Monocyte DC	COX7A2,PQLC3
		Monocyte DC:Other T:B cell:NK cell	COX7C,RPL15
		Monocyte DC:Other T	TMSB10,PRMT2
		B cell:NK cell	RPL4,RPL9
		CD4+ T cell:Monocyte DC:B cell	C1orf56
		CD4+ T cell:CD8+ T cell:Monocyte DC:B cell	CCDC109B
		CD4+ T cell:CD8+ T cell:Other T:B cell	ILF3-AS1
		CD4+ T cell:Monocyte DC	CDC42SE1
		CD4+ T cell:B cell	NAP1L1
		CD8+ T cell:Monocyte DC:NK cell	C8orf59

## Sheet: supplementary table 8
DEG set intersections of B cell subtypes
comparison	UP or DWON	cell type set	DEGs
G1 vs G2	UP	naive B1:memory B	IGKC,IGLC2,IGLC3,HLA-DRB1,JUND,KLF2,IGHM,TRBC2,MALAT1,NIBAN3,IMP3,PCBP1,SNHG7,SRSF2,SNX3,CD81,S1PR4,IFITM2,DYNLL1,ACTG1,FAM107B,TCL1A,P2RX5,ID3,FOSB,RAC1,CD180,CLIC1,HNRNPA1,FAM3C,ETS1,H1FX,RPL23,CALM2,NOP10,POLR2J3,PPP1R14A,RPL27A,PSMB8,BLOC1S1,NDUFA11,IFI30,ANXA4,PLAC8,CD79B,SNHG32,GAPT,LYN,PRDX1,VPREB3,LINC-PINT,ARL6IP5,GNAI2,YPEL3,IGHD,STX7,C17orf49,MYL12A,TRIR,TLR10,SET,RPL26,TAF10,EVI2B,ARI…
		naive B1	IRF7,PTPN6,HSPA8,PSMC6,RASGRP2,SOX4,MRPS34,PPP1R18,HSPE1,NDUFAB1,GIHCG,ATP6V0D1,NDUFB2,STMN1,IFI44L,SOD1,DRAP1,RBM38,IGFBP4,PPP1CA,LIMD2,NDUFAF3,CORO1A,PMEPA1,CHCHD10,UCP2,ATP6V1G1,AC027644.3,ARMH1,CD9,PPIB,DNAJC8,RPAIN,HLA-C,H2AFZ,IER2,ADD1,AL139020.1,SUB1,ICAM2,BTK,MRPL20,LITAF,TMEM179B,APEX1,C1QBP,LAT2,RPS27L,SRSF3,AC108863.2,RGS19,LCN8,ATP5MF,FKBP8,DEGS1,HMGB1,FOXO1,ATP6V0B,TBC1D10C,CCT3,SRP9…
		memory B	CRIP1,RPS20,EEF1G,IGHG4,FCRL5,IGHG1,HLA-DQA1,MDFIC,NEAT1,IGHG3,MARCKS,PTPRC,HCP5,S100A11,FAM89B,PLEK,HEBP2,MORC3,RAD50,RPL12,PLPP5,DOP1B,DAPP1,ITGB1,CSNK2B,GABARAPL2,GPATCH11,TCF4,RNASEK,DYNC1I2,GARS-DT,RPL6,CEBPB,TBL1XR1,MT-CO1,RASGRP1,NENF,SHFL,BCL2,NAGK,NUP42,UPK3BL1,COA8,CTSS,FOS,ARL2,TPGS1,CFAP97,MRPL40,GRAP,SSPN,TOP2B,AKAP17A,HEXD,NAA38,CSTB,CIB1,ING1,CCDC107,CHCHD1,CEPT1,C12orf57,RPL35,PGP…
		naive B1:memory B:Plasma	RPS10,IGLC1,TLE5,MT-ATP6,GAS5,SNHG29,SEPTIN7,SNHG6,RPS2,MT-ND4,RPL36A,CYBA,SNHG5,LINC01578,TOMM6,ATP5PO,SEPTIN6,RPS17,GNAS,RPL17,RESF1,MZT2B,NDUFA13,NDUFC2,EIF4A1,NDUFB8,SRSF9,MZT2A,RBIS,PALM2-AKAP2,MICOS10,PCED1B-AS1,PSMA2,GLS,SNHG3,CIAO2B,CDV3,SEPTIN1,NDUFA7,SEPTIN2,DANCR,CLEC2D,FAM174C,DDX17
		memory B:Plasma	MT-CO3,ANTKMT,PLAAT4,GET3
		Plasma	TXNDC5,PLAAT2,ZNRD2,PLAAT3
	DOWN	naive B1:memory B	TSC22D3,PARP8,CD83,CD69,AL031733.2,KLF6,DUSP1,MT-ND6,LAPTM5,CXCR4,PLCG2,SNX29,TAGAP,PELI1,PIK3IP1,PPP1R15A,HIF1A,SBDS,TXNIP,FAM129C,WDR74,AHNAK,AC106820.2,PIM2,AC016831.7,KIAA1551,REL,SMG1,PDE4B,EZR,RUBCNL,SLC2A3,EIF1B,AC044849.1,DAZAP2,MAPK1IP1L,ZFP36L2,IRF1,RCC1,STAG3,STK17B,TENT5C,YPEL5,SMURF2,SRSF10,FAM208A,TAGLN2,NR4A2,RBM3,JUNB,EIF1,CYTIP,AFF4,NFKBID,HNRNPA0,AL024508.2,AC103591.3,C6orf48,OS…
		memory B	AL928742.1,NR4A1,LINC01781,CDKN1A,RGS2,NRROS,SLC7A5,MAPK8IP3,THEMIS2,LGALS1,SASH3,TROVE2,UBC,DDIT4,PPP3CC,LSP1,SYK,RHOA,APP,CLASRP,ARHGAP25,IGHG2,RHOG,FLNA,CXCR5,PEA15,HNRNPDL,VOPP1,MAP4K1,SENP5,NFATC2,IGKV3-20,KLF10,GPR85,C19orf66,EMD,HSP90B1,CALR,FAM96A,HLA-A,SPOCK2,PPIA,MYC,HNRNPUL1,GPI,HLA-E,COL8A1,FRG1,TNIP1,EML4,PTBP1,FUBP1,EYA1,PDIA3,PNPLA2,PHACTR4,TUBB,BNIP2,CNOT7,CCDC170,GLG1,MSR1,FAM118…
		naive B1	MYADM,IGKV1-39,CA5B,IQGAP1,MBNL2,CFAP20,COL19A1,SESN1,TUBA1C,DENND4A,AFF1,BRWD1,AKIRIN2,MT-ND5,TMED10,SIPA1L1,LINC01023,TMEM123,PRRC2B,ELF2,AC246787.2,FCRL3,AC120193.1,RFTN1,ZNF24,GMFB,SCAF4,KDM2A,HLA-DOA,ZNF493,TP53INP1,PHC3,MCTP2,FCER2,CUL5,CTSH,ARHGAP24,ATF7IP2,RAB5C,AC108879.1,ADGRE5,LINC00910,ZNF117,HBP1,SSH2,ILF2,ANKRD37,BCL10,KLHL24,ECD,SUPV3L1,LYST,JAZF1,RAB30,RBL2,VCPKMT,CD99,COG3,RSF1,S…
		naive B1:memory B:Plasma	MTRNR2L1,AD000090.1,MTRNR2L8,MTRNR2L12,TNFSF13B,FGF23,MT-ATP8,CLDN11,AMFR,ZNF688,ARID5B,PTPRCAP,NFKBIA,ATP5F1A,PDGFA,RPS26,SCYL3,DAAM1,MT-ND4L,AXL,MTRNR2L6,AC245014.3,SSH1,KAT7,SEPT9,EEF2,JUN,HLA-DRB5,SEPT6,BTBD9,CD74,ERVMER34-1,PRRG3,AKAP2,SDC3,PTCH2,ARHGEF26,CIRBP,PTP4A1,SEPT7,SEPT2,WASHC1,ZFP36,C8orf59,MUC20-OT1,PPDPF,SEPT1
		Plasma	IGLL5,FKBP2,RPN1,HLA-DQA2,FAM96B,UBE2J1,SSSCA1,PLA2G16,ASNA1,FAM173A,GET4
		memory B:Plasma	ALDOA,AES,MINOS1,C19orf70,RARRES3,RALY
		naive B1:Plasma	HIST2H2AA4
G1 vs G3	UP	naive B1:memory B	JUND,IGKC,NIBAN3,IGHM,TRBC2,KLF2,IGLC3,IGLC2,IFITM2,IMP3,FAM107B,SNHG7,PPP1R14A,PCBP1,SNHG32,IFITM3,SNX3,ETS1,P2RX5,MALAT1,HLA-DRB1,IFI30,YPEL3,GNAI2,CALHM6,C17orf49,H1FX,S1PR4,HNRNPA1,ANXA4,CIAO2A,TCL1A,CCDC18-AS1,RNASEK,COTL1,ATP5ME,TAF10,EAF2,SEPTIN9,ARID1B,BLOC1S1,SMIM14,GABPB1-IT1,ACBD3,CTSZ,VPREB3,PLAC8,EVI2B,FAM3C,PTP4A2,NDUFA11,RALGPS2,TNFRSF13C,DBI,YBX3,DYNLL1,HMGN1,MAP2K2,GRK6,IRF9,CD79…
		naive B1	ACTG1,PSMB8-AS1,C16orf74,MYL12A,IRF7,ITM2C,RASGRP2,IFI44L,SOX4,GIHCG,AL139020.1,ARMH1,LY6E,PSMB9,ATP5F1C,HLA-C,LYSMD2,CCNG2,TBC1D10C,CD24,SCIMP,MYL12B,AC093157.1,OAZ1,ELOB,ISG20,B2M,AC027644.3,PRDX1,ATP5MC3,PRELID1,PSME1,LIMD2,BIN1,UBE2L6,MIS18BP1,ATP5PB,CYBC1,TMEM258,CD9,APEX1,RNF187,RGS19,SRP9,SNRPD3,NDUFA12,HNRNPA2B1,MYL6,STMN1,AC108863.2,IRF3,FMC1,PPP1CC,SNX6,PPIB,COX5A,PPP1R18,RAB5IF,SUB1,TW…
		memory B	FCRL5,IGHG3,IGHG4,HLA-DPB1,HLA-DQA1,CD1C,C1orf162,HCP5,MDFIC,IGHG1,IER5,LPGAT1,DAPP1,PTPRC,PARVG,DOP1B,ZBTB7A,C12orf57,FAM89B,MDM4,PARP14,COMMD7,KMT2A,FOSB,PLPP5,BCL7C,TCF4,RECQL,GARS-DT,GYPC,DNAJC21,SEC11A,SHFL,RPL12,ZFP91,COX20,TPR,CAMK2D,KDM5B,YWHAH,ABRACL,GRAP,NUP42,RPS18,UPK3BL1,COA8,RASGRP1,RAD50,MT-ND2,PHACTR1,UBE2H,MRPL40,RALBP1,PIP4K2A,DDX17,DNAJC7,MARCKS,GMFG,HEXD,SH2B2,CIITA,GSTP1,DDX1…
		naive B1:memory B:Plasma	IGLC1,RPS10,TLE5,GAS5,SNHG29,SEPTIN7,SNHG6,RPL17,SNHG5,LINC01578,TOMM6,EEF1G,SEPTIN6,RPL36A,MT-ATP6,GNAS,ATP5PO,CD81,RESF1,MT-ND4,NDUFA13,SRSF2,EIF4A1,RBIS,MZT2B,PALM2-AKAP2,LINC-PINT,MICOS10,PCED1B-AS1,RPL26,OIP5-AS1,NDUFC2,POLR2J3,NDUFB8,SNHG3,CIAO2B,SNHG14,SEPTIN1,SEPTIN2,DANCR,NDUFA7,MT-ND3,TASOR,GLS,PSMA2,NCBP2AS2,FAM174C
		Plasma	RPS17,TXNDC5,PLAAT2,RPL27A,ZNRD2,AC253572.2,PLAAT3,BOLA2,AL021155.5,MTLN,CFAP410
		memory B:Plasma	RPS29,RPS11,ANTKMT,PLAAT4,GET3,MT-CO3,CNPY2
		naive B1:memory B:naive B2	ATP5F1E,ATP5MG,ATP5F1D,RPS24
		naive B2	CD3E,RPL30
		naive B1:Plasma	C5orf56
	DOWN	naive B1:memory B	CD83,CD69,PARP8,NR4A2,NFKBIA,AL031733.2,DAAM1,KLF6,ZNF331,PLCG2,TSC22D3,KAT7,SLC2A3,REL,SNX29,CDKN1A,C6orf48,FAM129C,AC016831.7,JUNB,NR4A1,PDE4B,TENT5C,TAGAP,AC044849.1,PPP1R15A,TNFAIP3,AHNAK,MAP3K8,STAG3,CSRNP1,RASGEF1B,SMG1,NFKBID,RPL4,KDM6B,PIM2,NF1,RPLP2,LAPTM5,EZR,KIAA1551,NUP58,AC245014.3,FAM208A,MYO10,RPL31,ADAM28,KCNQ1OT1,PRRT2,PELI1,MAPK1IP1L,LY9,RPS26,RGS2,ARHGEF26,SBDS,HIST1H1E,MT-ND5,…
		memory B	MT2A,MT1X,LGALS1,LINC01781,AL928742.1,NAPSA,LMNA,SLC7A5,COCH,SYNGR2,PCBP2,PCED1B,SAT1,PHF1,CD55,POU2AF1,CSDE1,S100A4,MTRNR2L11,NRROS,NT5E,PLP2,C19orf24,TUBB,PPIA,YWHAZ,AL928970.1,CNPY3,USHBP1,INTU,TROVE2,SELENOM,CD82,C19orf66,AC016590.1,KLF10,WASHC1,GAPDH,CIRBP,LSP1,NEK6,FRG1,PMS2,CHST5,RHOG,NONO,RBM3,GPR85,MAP4K1,EWSR1,RILPL2,LINC01873,RIPOR1,CNPPD1,AL365184.1,SIX3,MAPK8IP3,FLI1,IGHG2,FBXO15,SAM…
		naive B1	MYADM,DUSP2,YPEL5,SNX9,PIK3IP1,DENND4A,BACH1,COL19A1,WDR74,AC246787.2,NFKBIZ,P2RY14,RPS17,TMEM123,STK17B,RPL13A,RPL37A,RHOH,AREG,SIPA1L1,CTSH,CYTIP,RPL23A,IDS,IL4R,CCR7,CA5B,RPL21,MBNL1,RIC3,BIRC3,MT-CYB,RPL10A,LRRFIP1,AC120193.1,EIF2AK3,SESN1,CLEC17A,MT-CO2,MARCH3,DNAJB14,VRK2,PRRC2C,ZNF268,NOP58,CHMP7,CHD1L,DDIT3,SOD2,PRR7,NBPF11,DDX6,JAZF1,COL4A3BP,RPS8,SORL1,FCER2,S1PR1,HMGCS1,ZNF26,STAT6,RPS…
		naive B2	AC090498.1,ATP5E,GLTSCR2,ATP5L,FAM65B,TCEB2,C19orf43,ATP5G2,SEP15,C14orf2,HBB,ATP5J,C11orf31,ATP5A1,ATP5D,RP11-693J15.5,MYEOV2,ATP5H,WBSCR22,USMG5,ATPIF1,ATP5C1,C9orf142,SELK,RP11-138A9.2,HBA2,FAM46A,PF4,ATP5I,HMHA1,SELT,MGEA5,C14orf166,HN1,GPX1,C19orf60,LINC00969,FAM195B,SPARC,RP11-796E2.4,AL359915.2,SHFM1,XXbac-BPG299F13.17,C17orf62,SEPW1,LINC00936,RTFDC1,CH17-189H20.1,ATP5G3,C20orf24,LINC00998…
		naive B1:memory B:Plasma	MTRNR2L8,MTRNR2L12,ZNF688,AMFR,ATP5F1A,MT-ND6,ARID5B,PTPRCAP,SCYL3,MT-ND4L,SSH1,EEF2,BTBD9,PTP4A1,SEPT6,SDC3,SEPT9,CD74,AKAP2,SEPT2,PPDPF,SEPT7,ERVMER34-1,PSAP,C8orf59,SEPT1
		Plasma	IGLL5,HLA-DRB5,FKBP2,RPN1,FXYD5,UBE2J1,ERN1,FAM173A,RAB24,FAM69A,WAS,ASNA1,ARF5,NCBP2-AS2
		naive B1:memory B:naive B2:Plasma	MTRNR2L1,AD000090.1,TNFSF13B,FGF23,CLDN11,PDGFA,MTRNR2L6,AXL
		memory B:Plasma	ALDOA,AES,C19orf70,FAM96A,FAM96B,MINOS1
		naive B1:memory B:naive B2	AC106820.2,TTC7B,PRRG3,TACC2
		memory B:naive B2	MSR1,DOPEY2
		naive B1:memory B:naive B3:Plasma	MT-ATP8
		naive B1:naive B2	GNB2L1
G1 vs G4	UP	naive B1:memory B	JUN,NIBAN3,RPS26,CD81,IER2,ARID1B,CRIP1,JUNB,IFITM2,EIF1AY,FAM107B,FAM30A,CCDC32,LYN,CIAO2A,CCDC18-AS1,IFI30,CD19,OIP5-AS1,CHI3L2,IMP3,SINHCAF,PPP1R14A,GABPB1-IT1,BLOC1S1,IFITM3,TAF10,ANXA4,AL121944.1,DDX3Y,HIST1H4C,RALGPS2,ID3,TBC1D10C,IGFLR1,MS4A1,MBD2,SRSF7,AC245297.3,AC093157.1,BOD1L1,MICOS13,MAP2K2,SNHG14,AL499604.1,UBE2V1,YPEL5,BRI3,SEPTIN1,DYNLL1,HIST1H1D,PLD4,DDX39B,LINC-PINT,ETS1,GRK6,RP…
		naive B1	ACTG1,ARMH1,IRF7,AC007384.1,IGLL5,H1FX,ITM2C,SMIM14,NBDY,PSMB8,GNG5,GIHCG,SPSB3,C16orf74,HERPUD1,MYL12A,FAM3C,DMAC1,HSPA8,TRABD,UTY,ACP5,RAP1B,PIP4P1,AL139020.1,UCP2,IGHV5-78,SMIM27,FXYD5,DRAP1,MCRIP1,TUBA1B,AC027644.3,DBI,CD83,TSPAN3,ROMO1,PSME1,SHISAL2A,SYTL1,ARPC2,LY6E,MAP1LC3B,SEPHS2,IFNGR2,EAF2,AC025159.1,OAS1,RAC2,COX5A,WSB1,S1PR4,DDOST,COTL1,PSMB9,NASP,STMN1,CAPZB,ABRAXAS1,CSK,AC108863.2,U…
		memory B	HLA-DQA1,CD1C,IER5,SRM,HCP5,CD69,ANTKMT,CSNK2B,CYB561A3,YBX3,MZT2B,DUSP2,SRSF9,GYPC,PARVG,DOP1B,URI1,ANKHD1,CIITA,IGHG3,SNHG8,CLEC2B,DNAJC21,CDC42,GARS-DT,GRAP,ARL4C,TCF4,SHFL,SET,FCER2,MRNIP,TAF1D,ARPC4,MDFIC,NUP42,MARCKS,XRCC5,COA8,STK4,UPK3BL1,C1orf162,VPREB3,PAGR1,UBE2H,MZT2A,KANSL1,FCRL5,HEXD,STK24,GPR183,KDM4B,PTPRC,COX20,GGA2,HSBP1,RECQL,IDI1,MORC3,PARP14,XRCC6,DDX17,UBE2Q1,CSNK1G2,TLR10,T…
		naive B1:memory B:naive B2	JUND,FOS,RPS4Y1,ATP5F1E,FOSB,TRBC2,ATP5ME,HLA-DRB1,ATP5MG,RIPOR2,TUBA1A,RNASEK,KLF2,ELOB,NME2,ATP5MD,LINC02397,ATP5MC2,RACK1,TRIR,ATP5MC3,ATP5MF,CALHM6,EBLN3P,IGHM,POLD4,SELENOH,C17orf49,ATP5IF1,PPP1R15A,ATP5F1B,SNHG32,RTRAF,GABARAP,ATP5PF,TRAPPC5,MIF,ATP5MPL,TUT4,ATP5F1D,WASHC4,ATP5PB,COPS9,SEPTIN9,MCUB,UBC,NSD3,ATP6V0C,SELENOF,ATP5F1C,AC004687.1,GRK2,CYBC1,ATP2B1-AS1,ILF3-DT,RPS24,SEM1,STMP1,SM…
		naive B1:memory B:naive B2:Plasma	EEF1G,TLE5,GAS5,SNHG29,SEPTIN7,RPL17,SNHG6,SNHG5,ATP5PO,LINC01578,GNAS,TOMM6,SEPTIN6,MT-ATP6,RESF1,EIF4A1,MICOS10,PCED1B-AS1
		naive B2	MT-ND4L,IFITM1,FYB1,ATP5F1A,HCLS1,TAGLN2,ITM2B,C9orf16,KIF2A,RPLP0,VSIR,C1QBP,MRPS6,RPS13,RPL7A,CD37,RPL29,RPL28
		naive B1:memory B:Plasma	IGLC1,RBIS,PALM2-AKAP2,NDUFA13,SNHG3,CIAO2B,SEPTIN2,RPS10,DANCR,MT-ND4,MT-ND3,NDUFC2,NDUFA7,RPL36A
		naive B1:naive B2	DUSP1,ZFP36,CALM1,PPIB,AC243960.1,RPL30,RBM3,RPS23
		memory B:Plasma	MT-CO3,NDUFB8,PSMA2,GET3
		Plasma	TXNDC5,PLAAT2,ZNRD2
		memory B:naive B2:Plasma	PLAAT4
		memory B:naive B2	LIME1
	DOWN	naive B2	FYB,SELK,C9orf142,ZCCHC11,SELT,TMEM261,CTD-3184A7.4,MALAT1,RTFDC1,MESDC2,UFD1L,HNRNPU-AS1,C17orf62,SHFM1,RP11-51J9.5,PSMD5-AS1,ZC3H11A,C15orf57,AC092580.4,LINC00152,XXbac-BPG299F13.17,CCDC109B,PRKRIR,FAM60A,ATP5G1,C19orf60,HBA1,CH17-189H20.1,ATP5C1,ERBB2IP,AC004951.6,SQRDL,LINC00657,PROSC,KIAA0125,KIAA0226L,C1orf27,C7orf73,VIMP,C10orf54,LINC01420,TCEB3,ATP5EP2,LINC00116,ADRBK1,KIAA0907,MMP24-AS1,…
		naive B1:memory B:naive B2	GNB2L1,ATP5E,GLTSCR2,ATP5L,ATP5G2,AC090498.1,FAM65B,HBB,RPL13A,RPL31,RP11-693J15.5,RPL7,HBA2,C14orf2,ATP5I,C19orf43,C6orf48,C11orf31,RPLP2,ATP5D,ATP5O,WHSC1L1,NBEAL1,RP5-1171I10.5,RPL27A,RPS20,TCEB2,SEP15,RPL37A,RP11-347P5.1,ATP5J2,GPX1,RPL38,RPL21,XIST,MGEA5,ATPIF1,USMG5,EBLN3,ATP5A1,RPL23A,MT-ND2,RPL27,TMSB4X
		naive B1:memory B	AL031733.2,PARP8,MT-ND6,S100A9,LYZ,ATP5F1A,GABPB1,FAM129C,RPL4,RPS16,DAAM1,KIAA1551,S100A8,FAM208A,SCYL3,SSH1,STAG3,RPS6,S100A4,HLA-A,TXNIP,RPSA,UBA52,SMURF2,SEPT2,TOMM7,LAPTM5,RPS14,RPS25,IGHA1,KAT7,DDIT4,BTG1,AC016831.7
		memory B	AL928768.3,LGALS1,RP5-887A10.1,AHNAK,TSC22D3,PSAP,AXL,LINC01781,TRBJ2-3,MNDA,NAPSA,CST3,TYROBP,AL928742.1,PLP2,NBPF9,IFITM1,AC106820.2,RCC1,SDC3,BTBD9,NCBP2-AS2,DAZAP2,EIF3L,NT5E,TROVE2,TRBC1,NF1,SLC25A6,ANK3,FTH1,GAPDH,PPIA
		naive B1:memory B:Plasma	AD000090.1,MTRNR2L8,MTRNR2L1,MTRNR2L12,MT-ATP8,TNFSF13B,MTRNR2L6,FGF23,CLDN11,PDGFA,ZNF688,AMFR,MT-ND4L,ARID5B,S100A6,HLA-DRB5,SEPT7,PTPRCAP,SEPT6,HLA-DQA2,EEF2,ALDOA,EEF1A1,SEPT9
		naive B1	BIRC3,SNX29,SESN1,NAP1L1,REL,MARCH1,NFKBIA,ADAM28,IL4R,EIF3E,RPL10A,LINC00926,RPL9,CXCR4,AC044849.1,CD52,IGKC,RPL3,RPL35A,IGHD,RPS19
		memory B:Plasma	AES,SEPT1,C19orf70,CD74,C19orf24,PPDPF,C8orf59,PTP4A1,RARRES3,FAM96B,FAM96A,FAM173A
		naive B1:naive B2	RPS17,RP11-231C14.7,FAM26F,RP11-796E2.4,RPS29,RPS2,RPS11,RPL23,RPL15,RPL35,RPS27
		memory B:naive B2	ATP5G3,C14orf166,ATP5B,LINC00969,ATP5J,ATP5F1,LINC00493,MYEOV2,ATP5H,HMHA1
		Plasma	IGLV1-40,IGLL5,FKBP2,RAB24,RPS8,MAT2B,ASNA1,SSSCA1,PQLC3
G1 vs G5	UP	naive B1:memory B	MTRNR2L12,IGLC1,JUND,SNHG29,FOS,SEPTIN7,RPL17,SNHG6,HLA-DRB5,LINC02397,EBLN3P,IGHM,FAM30A,DUSP1,PTPRCAP,FOSB,CCDC32,WASHC4,SNHG5,PCBP2,RUBCNL,LINC01578,NAPSA,CYBC1,NIBAN3,TAGLN2,JUNB,IGHV5-78,TOMM6,TUT4,AC243960.1,SEPTIN6,CD19,IFITM1,CD74,ACTG1,JUN,OGA,STMP1,SARAF,ZFP36,SMIM26,SELENOT,KLF2,ATP5MC1,MT-CYB,AC004687.1,SEM1,TUBA1A,FCMR,RESF1,PAXX,ATP2B1-AS1,GNAS,HNRNPA2B1,TRAPPC5,ARID1B,RHOA,RTF2,COP…
		naive B1	IGLL5,AL139020.1,BACH2,ACTB,DDX5,H3F3B,JUP,AL161781.2,SLC25A3,JAK1,CAPZB,DBI,ADK,DEGS1,FAM3C,LAT2,ELOVL5,TCTN1,BUB3,EIF5A,UBE2J1,SOX4,RP9,CCT7,TMPO,FLI1,HNRNPK,LARGE2,B4GALT1,SMIM14,MARCH7,RAB11B,C11orf24,CSDE1,PDIA3,TRABD,PTGES3,UBA2,FAM32A,UQCRC1,DAD1,UQCRFS1,GLUL,TUBA1B,CD38,BNIP3L,ARRB2,TLE1,HSPA8,SRPRA,STMN1,CCNDBP1,PPP1R10,BLCAP,KLF3,NCF4,MAP1LC3B,CCNL2,RAB8A,ABTB1,CR2,TP53INP1,SNRPA1,SECIS…
		memory B	CD1C,IGHD,MT-CO3,MT-ND1,C1orf162,IGHG2,DUSP2,FCER2,VIM,FCRL5,RHOH,RPL22L1,HLA-DQA1,SYNE2,RPL28,LIME1,VEGFB,NASP,PHACTR1,RPL8,PLSCR3,HLA-F,TSTD1,HCP5,DIAPH1,ERP29,SLC38A1,GNAI2,ANTKMT,SMC6,FCRL3,PLAAT4,CEP350,CLEC2B,KDELR1,SP100,NSA2,VPS26C,SRSF10,KANSL1,CD83,CCT5,HLA-DOB,RNASEH2B,MRM2,BCL11A,PSMD8,DOP1B,TIAL1,MAP2K2,XAF1,LGALS9,PCNX4,MOB1A,BST2,SIGLEC6,HNRNPL,KHDC4,GON7,ERG28,MAT2A,SBDS,BABAM2,LP…
		naive B1:memory B:naive B2	RACK1,ATP5F1E,EEF1G,ATP5MC2,ATP5MG,NOP53,RIPOR2,MT-ND4L,SELENOH,GABARAP,CALHM6,TLE5,POLD4,TRIR,GAS5,ATP5F1D,NME2,ELOB,SELENOF,RPS4Y1,NSD3,ATP5F1B,ATP5MC3,ATP5ME,TRBC2,MT-ATP6,ATP6V0C,ATP5IF1,ATP5PB,ATP5MF,ATP5PF,ATP5MD,RTRAF,ATP5MPL,ATP5F1A,ATP5PO,MCUB,ATP5F1C,RNASEK,ARHGAP45,ATP5PD,MIF,REX1BD,RPS24,RPL30,MT-ND3,ZNF706,RPS21
		memory B:naive B2	RPS3A
		naive B2	FYB1
	DOWN	naive B1:memory B:naive B2	GLTSCR2,HBB,RPS17,FAM65B,RPL31,HBA2,RPL13A,C11orf31,RP11-693J15.5,RPL27A,C6orf48,RPL7,C19orf43,RPS20,RPS29,ATP5O,RPLP2,RP11-796E2.4,RP5-1171I10.5,SEP15,WHSC1L1,RPL38,FAM26F,ATPIF1,GPX1,ATP5J2,USMG5,RPL37A,ATP5F1,MGEA5,KIAA0125,C15orf57,ATP5A1,ATP5G3,C14orf166,EBLN3,LINC00493,ATP5B,SELT,ZCCHC11,PSMD5-AS1,MYEOV2,RP11-347P5.1,RPL27,RPS27,ATP5G1,C17orf62,RPL35,SHFM1,TMEM261,TMSB4X,ATP5C1,HMHA1,LINC00…
		naive B2	PTGDS,FYB,C9orf142,C10orf54,LINC00869,LINC00152,VIMP,LINC00116,C16orf13,FAM134A,RP11-596C23.2,RP11-22P6.2,RP11-326I11.3,RP11-138A9.1,AC092580.4,MB21D1,ZBED6,ZCCHC6,AC245100.1,RP11-452F19.3,TMEM55B,ZZZ3,FAM63B,FAM103A1,PCNXL4,CTD-2017D11.1,MMP24-AS1,AP001055.6,C5orf45,PRR4,RP11-488L18.10,FAM46A,RP11-138A9.2,WBSCR22,C11orf73,SERPINA1,ERBB2IP,C6orf1,TSSC1,C14orf169,RP11-413H22.2,C14orf1,FAM159A,CTD-…
		naive B1:memory B	NBEAL1,RPL21,RPL23A,RPL23,RPS2,NAP1L1,AC079767.4,MALAT1,RPS11,S100A6,GPM6B,RPS6,LINC00936,NKG7,CCL5,GABPB1,RPS16,MT-ND2,UBA52,KIAA1033,LGALS1,RPL34,RPL9,RPL4,SEPT7,EIF3E,RPL10A,RPL15,RPS25,TOMM7,S100A9,COX7C,RPL3,RPS14,RPL35A,CD52,RPL36,RPS4X
		naive B1	RP11-164H13.1,BIRC3,IGKC,POLR2J3,S100A4,RP11-297B17.3,CTD-3184A7.4,MARCH1,LYZ,S100A8,FAM215B,SEC62,IGHD,RPS18,RPSA,BTG1,RPS10,RPL37,RPS19,RPS15A,RPL26,RPS9
		memory B	AL928768.3,RP5-887A10.1,HBA1,ALDOA,IGHG1,GNLY,SEPT6,MINOS1,XXbac-BPG299F13.17,RP13-188A5.1,KIAA0907,LINC01420,ZNF90,AES,IL32,PTMA,SLC25A6,CYBA,B2M
		naive B1:memory B:naive B2:Plasma	GNB2L1,ATP5E,AC090498.1,ATP5G2,ATP5L,ATP5I,C14orf2,TCEB2,ATP5D,ATP5J,XIST,ATP5H,SELK
		memory B:naive B2	FAM60A,HN1,SEPW1,C19orf60,RTFDC1,MESDC2,C20orf24
		naive B1:naive B2	RP11-231C14.7,AC006129.2,CH17-189H20.1

## Sheet: supplementary table 9
The fraction of mian cell types
	Sample	Type	CellType	number	Percent of mian cell type
B cells	con-1X3	G1_Age1-11	memory B	455	0.400881
	con-1X3	G1_Age1-11	naive B1	539	0.47489
	con-1X3	G1_Age1-11	naive B2	106	0.093392
	con-1X3	G1_Age1-11	naive B3	2	0.001762
	con-1X3	G1_Age1-11	Plasma	33	0.029075
	con-2X3	G1_Age1-11	memory B	596	0.395225
	con-2X3	G1_Age1-11	naive B1	799	0.529841
	con-2X3	G1_Age1-11	naive B2	106	0.070292
	con-2X3	G1_Age1-11	naive B3	2	0.001326
	con-2X3	G1_Age1-11	Plasma	5	0.003316
	con-3X3	G1_Age1-11	memory B	213	0.201323
	con-3X3	G1_Age1-11	naive B1	763	0.721172
	con-3X3	G1_Age1-11	naive B2	81	0.07656
	con-3X3	G1_Age1-11	Plasma	1	0.000945
	CT1	G3_Age30-60	memory B	131	0.461268
	CT1	G3_Age30-60	naive B1	153	0.538732
	CT2	G4_Age60-80	memory B	56	0.125843
	CT2	G4_Age60-80	naive B1	378	0.849438
	CT2	G4_Age60-80	naive B2	11	0.024719
	CT3	G3_Age30-60	memory B	88	0.339768
	CT3	G3_Age30-60	naive B1	163	0.629344
	CT3	G3_Age30-60	naive B2	8	0.030888
	CT4	G4_Age60-80	memory B	148	0.221226
	CT4	G4_Age60-80	naive B1	502	0.750374
	CT4	G4_Age60-80	naive B2	17	0.025411
	CT4	G4_Age60-80	Plasma	2	0.00299
	CT5	G4_Age60-80	memory B	170	0.46832
	CT5	G4_Age60-80	naive B1	171	0.471074
	CT5	G4_Age60-80	naive B2	15	0.041322
	CT5	G4_Age60-80	Plasma	7	0.019284
	GSM5160432_H1	G1_Age1-11	memory B	219	0.184188
	GSM5160432_H1	G1_Age1-11	naive B1	891	0.749369
	GSM5160432_H1	G1_Age1-11	naive B2	76	0.063919
	GSM5160432_H1	G1_Age1-11	naive B3	1	0.000841
	GSM5160432_H1	G1_Age1-11	Plasma	2	0.001682
	GSM5160434_H2	G1_Age1-11	memory B	324	0.273649
	GSM5160434_H2	G1_Age1-11	naive B1	769	0.649493
	GSM5160434_H2	G1_Age1-11	naive B2	78	0.065878
	GSM5160434_H2	G1_Age1-11	naive B3	12	0.010135
	GSM5160434_H2	G1_Age1-11	Plasma	1	0.000845
	GSM5160435_H3	G1_Age1-11	memory B	275	0.408618
	GSM5160435_H3	G1_Age1-11	naive B1	362	0.53789
	GSM5160435_H3	G1_Age1-11	naive B2	34	0.05052
	GSM5160435_H3	G1_Age1-11	Plasma	2	0.002972
	S-HC003	G3_Age30-60	memory B	116	0.426471
	S-HC003	G3_Age30-60	naive B1	156	0.573529
	S-HC004	G3_Age30-60	memory B	121	0.320955
	S-HC004	G3_Age30-60	naive B1	254	0.67374
	S-HC004	G3_Age30-60	naive B3	2	0.005305
	S-HC005	G3_Age30-60	memory B	376	0.456865
	S-HC005	G3_Age30-60	naive B1	398	0.483597
	S-HC005	G3_Age30-60	naive B3	30	0.036452
	S-HC005	G3_Age30-60	Plasma	19	0.023086
	S-HC006	G2_Age20-30	memory B	180	0.5
	S-HC006	G2_Age20-30	naive B1	166	0.461111
	S-HC006	G2_Age20-30	naive B3	12	0.033333
	S-HC006	G2_Age20-30	Plasma	2	0.005556
	S-HC007	G2_Age20-30	memory B	96	0.228029
	S-HC007	G2_Age20-30	naive B1	314	0.745843
	S-HC007	G2_Age20-30	naive B3	2	0.004751
	S-HC007	G2_Age20-30	Plasma	9	0.021378
	S-HC008	G3_Age30-60	memory B	177	0.546296
	S-HC008	G3_Age30-60	naive B1	142	0.438272
	S-HC008	G3_Age30-60	Plasma	5	0.015432
	S-HC009	G2_Age20-30	memory B	182	0.505556
	S-HC009	G2_Age20-30	naive B1	173	0.480556
	S-HC009	G2_Age20-30	naive B3	1	0.002778
	S-HC009	G2_Age20-30	Plasma	4	0.011111
	S-HC010	G3_Age30-60	memory B	169	0.382353
	S-HC010	G3_Age30-60	naive B1	267	0.604072
	S-HC010	G3_Age30-60	naive B2	2	0.004525
	S-HC010	G3_Age30-60	naive B3	1	0.002262
	S-HC010	G3_Age30-60	Plasma	3	0.006787
	S-HC011	G3_Age30-60	memory B	97	0.28869
	S-HC011	G3_Age30-60	naive B1	236	0.702381
	S-HC011	G3_Age30-60	naive B3	2	0.005952
	S-HC011	G3_Age30-60	Plasma	1	0.002976
	S-HC012	G3_Age30-60	memory B	200	0.371058
	S-HC012	G3_Age30-60	naive B1	314	0.58256
	S-HC012	G3_Age30-60	naive B2	2	0.003711
	S-HC012	G3_Age30-60	naive B3	16	0.029685
	S-HC012	G3_Age30-60	Plasma	7	0.012987
	S-HC013	G3_Age30-60	memory B	220	0.637681
	S-HC013	G3_Age30-60	naive B1	105	0.304348
	S-HC013	G3_Age30-60	naive B2	1	0.002899
	S-HC013	G3_Age30-60	naive B3	1	0.002899
	S-HC013	G3_Age30-60	Plasma	18	0.052174
	S-HC014	G3_Age30-60	memory B	249	0.385449
	S-HC014	G3_Age30-60	naive B1	374	0.578947
	S-HC014	G3_Age30-60	Plasma	23	0.035604
	S-HC015	G4_Age60-80	memory B	295	0.300714
	S-HC015	G4_Age60-80	naive B1	670	0.682977
	S-HC015	G4_Age60-80	Plasma	16	0.01631
	S-HC016	G3_Age30-60	memory B	366	0.556231
	S-HC016	G3_Age30-60	naive B1	279	0.424012
	S-HC016	G3_Age30-60	naive B3	1	0.00152
	S-HC016	G3_Age30-60	Plasma	12	0.018237
	S-HC017	G4_Age60-80	memory B	187	0.35283
	S-HC017	G4_Age60-80	naive B1	318	0.6
	S-HC017	G4_Age60-80	naive B3	1	0.001887
	S-HC017	G4_Age60-80	Plasma	24	0.045283
	S-HC021	G2_Age20-30	memory B	233	0.513216
	S-HC021	G2_Age20-30	naive B1	216	0.475771
	S-HC021	G2_Age20-30	naive B3	1	0.002203
	S-HC021	G2_Age20-30	Plasma	4	0.008811
	S-HC022	G2_Age20-30	memory B	71	0.346341
	S-HC022	G2_Age20-30	naive B1	116	0.565854
	S-HC022	G2_Age20-30	naive B3	1	0.004878
	S-HC022	G2_Age20-30	Plasma	17	0.082927
	S-HC023	G2_Age20-30	memory B	46	0.340741
	S-HC023	G2_Age20-30	naive B1	89	0.659259
	S-HC024	G2_Age20-30	memory B	359	0.60134
	S-HC024	G2_Age20-30	naive B1	209	0.350084
	S-HC024	G2_Age20-30	naive B2	1	0.001675
	S-HC024	G2_Age20-30	Plasma	28	0.046901
	S-HC025	G2_Age20-30	memory B	231	0.525
	S-HC025	G2_Age20-30	naive B1	209	0.475
	SC1	G5_Age>100	memory B	51	0.662338
	SC1	G5_Age>100	naive B1	24	0.311688
	SC1	G5_Age>100	naive B2	2	0.025974
	SC2	G5_Age>100	memory B	62	0.529915
	SC2	G5_Age>100	naive B1	51	0.435897
	SC2	G5_Age>100	naive B2	4	0.034188
	SC3	G5_Age>100	memory B	179	0.748954
	SC3	G5_Age>100	naive B1	55	0.230126
	SC3	G5_Age>100	naive B2	3	0.012552
	SC3	G5_Age>100	Plasma	2	0.008368
	SC4	G5_Age>100	memory B	18	1
	SC5	G5_Age>100	memory B	94	0.346863
	SC5	G5_Age>100	naive B1	165	0.608856
	SC5	G5_Age>100	naive B2	11	0.04059
	SC5	G5_Age>100	Plasma	1	0.00369
	SC6	G5_Age>100	memory B	64	0.397516
	SC6	G5_Age>100	naive B1	90	0.559006
	SC6	G5_Age>100	naive B2	4	0.024845
	SC6	G5_Age>100	Plasma	3	0.018634
	SC7	G5_Age>100	memory B	50	0.60241
	SC7	G5_Age>100	naive B1	33	0.39759
CD4+T cells	con-1X3	G1_Age1-11	CD4+ central memory T1	367	0.102285
	con-1X3	G1_Age1-11	CD4+ central memory T2	241	0.067168
	con-1X3	G1_Age1-11	CD4+ cytotoxic T	122	0.034002
	con-1X3	G1_Age1-11	CD4+ effector memory T	84	0.023411
	con-1X3	G1_Age1-11	CD4+ IFN-related T	100	0.027871
	con-1X3	G1_Age1-11	CD4+ naive T1	1369	0.38155
	con-1X3	G1_Age1-11	CD4+ naive T2	859	0.239409
	con-1X3	G1_Age1-11	CD4+ naive T3	446	0.124303
	con-2X3	G1_Age1-11	CD4+ central memory T1	213	0.078801
	con-2X3	G1_Age1-11	CD4+ central memory T2	244	0.09027
	con-2X3	G1_Age1-11	CD4+ cytotoxic T	37	0.013688
	con-2X3	G1_Age1-11	CD4+ effector memory T	58	0.021458
	con-2X3	G1_Age1-11	CD4+ IFN-related T	75	0.027747
	con-2X3	G1_Age1-11	CD4+ naive T1	1169	0.432482
	con-2X3	G1_Age1-11	CD4+ naive T2	630	0.233074
	con-2X3	G1_Age1-11	CD4+ naive T3	277	0.102479
	con-3X3	G1_Age1-11	CD4+ central memory T1	250	0.099364
	con-3X3	G1_Age1-11	CD4+ central memory T2	203	0.080684
	con-3X3	G1_Age1-11	CD4+ cytotoxic T	28	0.011129
	con-3X3	G1_Age1-11	CD4+ effector memory T	60	0.023847
	con-3X3	G1_Age1-11	CD4+ IFN-related T	56	0.022258
	con-3X3	G1_Age1-11	CD4+ naive T1	941	0.374006
	con-3X3	G1_Age1-11	CD4+ naive T2	632	0.251192
	con-3X3	G1_Age1-11	CD4+ naive T3	346	0.13752
	CT1	G3_Age30-60	CD4+ central memory T1	222	0.141311
	CT1	G3_Age30-60	CD4+ central memory T2	48	0.030554
	CT1	G3_Age30-60	CD4+ cytotoxic T	14	0.008912
	CT1	G3_Age30-60	CD4+ effector memory T	54	0.034373
	CT1	G3_Age30-60	CD4+ IFN-related T	232	0.147677
	CT1	G3_Age30-60	CD4+ naive T1	251	0.159771
	CT1	G3_Age30-60	CD4+ naive T2	525	0.334182
	CT1	G3_Age30-60	CD4+ naive T3	225	0.143221
	CT2	G4_Age60-80	CD4+ central memory T1	167	0.169028
	CT2	G4_Age60-80	CD4+ central memory T2	25	0.025304
	CT2	G4_Age60-80	CD4+ cytotoxic T	15	0.015182
	CT2	G4_Age60-80	CD4+ effector memory T	43	0.043522
	CT2	G4_Age60-80	CD4+ IFN-related T	36	0.036437
	CT2	G4_Age60-80	CD4+ naive T1	284	0.287449
	CT2	G4_Age60-80	CD4+ naive T2	215	0.217611
	CT2	G4_Age60-80	CD4+ naive T3	203	0.205466
	CT3	G3_Age30-60	CD4+ central memory T1	54	0.150418
	CT3	G3_Age30-60	CD4+ central memory T2	14	0.038997
	CT3	G3_Age30-60	CD4+ cytotoxic T	3	0.008357
	CT3	G3_Age30-60	CD4+ effector memory T	11	0.030641
	CT3	G3_Age30-60	CD4+ IFN-related T	6	0.016713
	CT3	G3_Age30-60	CD4+ naive T1	102	0.284123
	CT3	G3_Age30-60	CD4+ naive T2	98	0.272981
	CT3	G3_Age30-60	CD4+ naive T3	71	0.197772
	CT4	G4_Age60-80	CD4+ central memory T1	179	0.173786
	CT4	G4_Age60-80	CD4+ central memory T2	42	0.040777
	CT4	G4_Age60-80	CD4+ cytotoxic T	58	0.056311
	CT4	G4_Age60-80	CD4+ effector memory T	13	0.012621
	CT4	G4_Age60-80	CD4+ IFN-related T	26	0.025243
	CT4	G4_Age60-80	CD4+ naive T1	286	0.27767
	CT4	G4_Age60-80	CD4+ naive T2	190	0.184466
	CT4	G4_Age60-80	CD4+ naive T3	236	0.229126
	CT5	G4_Age60-80	CD4+ central memory T1	193	0.14233
	CT5	G4_Age60-80	CD4+ central memory T2	24	0.017699
	CT5	G4_Age60-80	CD4+ cytotoxic T	39	0.028761
	CT5	G4_Age60-80	CD4+ effector memory T	27	0.019912
	CT5	G4_Age60-80	CD4+ IFN-related T	38	0.028024
	CT5	G4_Age60-80	CD4+ naive T1	311	0.229351
	CT5	G4_Age60-80	CD4+ naive T2	609	0.449115
	CT5	G4_Age60-80	CD4+ naive T3	115	0.084808
	GSM5160432_H1	G1_Age1-11	CD4+ central memory T1	83	0.057759
	GSM5160432_H1	G1_Age1-11	CD4+ central memory T2	96	0.066806
	GSM5160432_H1	G1_Age1-11	CD4+ cytotoxic T	10	0.006959
	GSM5160432_H1	G1_Age1-11	CD4+ effector memory T	12	0.008351
	GSM5160432_H1	G1_Age1-11	CD4+ IFN-related T	77	0.053584
	GSM5160432_H1	G1_Age1-11	CD4+ naive T1	524	0.364649
	GSM5160432_H1	G1_Age1-11	CD4+ naive T2	393	0.273486
	GSM5160432_H1	G1_Age1-11	CD4+ naive T3	242	0.168406
	GSM5160434_H2	G1_Age1-11	CD4+ central memory T1	111	0.061598
	GSM5160434_H2	G1_Age1-11	CD4+ central memory T2	79	0.04384
	GSM5160434_H2	G1_Age1-11	CD4+ cytotoxic T	9	0.004994
	GSM5160434_H2	G1_Age1-11	CD4+ effector memory T	20	0.011099
	GSM5160434_H2	G1_Age1-11	CD4+ IFN-related T	120	0.066593
	GSM5160434_H2	G1_Age1-11	CD4+ naive T1	641	0.355716
	GSM5160434_H2	G1_Age1-11	CD4+ naive T2	593	0.329079
	GSM5160434_H2	G1_Age1-11	CD4+ naive T3	229	0.127081
	GSM5160435_H3	G1_Age1-11	CD4+ central memory T1	170	0.09959
	GSM5160435_H3	G1_Age1-11	CD4+ central memory T2	97	0.056825
	GSM5160435_H3	G1_Age1-11	CD4+ cytotoxic T	42	0.024605
	GSM5160435_H3	G1_Age1-11	CD4+ effector memory T	71	0.041593
	GSM5160435_H3	G1_Age1-11	CD4+ IFN-related T	58	0.033978
	GSM5160435_H3	G1_Age1-11	CD4+ naive T1	723	0.42355
	GSM5160435_H3	G1_Age1-11	CD4+ naive T2	414	0.242531
	GSM5160435_H3	G1_Age1-11	CD4+ naive T3	132	0.077329
	S-HC003	G3_Age30-60	CD4+ central memory T1	173	0.150697
	S-HC003	G3_Age30-60	CD4+ central memory T2	49	0.042683
	S-HC003	G3_Age30-60	CD4+ cytotoxic T	382	0.332753
	S-HC003	G3_Age30-60	CD4+ effector memory T	202	0.175958
	S-HC003	G3_Age30-60	CD4+ IFN-related T	9	0.00784
	S-HC003	G3_Age30-60	CD4+ naive T1	133	0.115854
	S-HC003	G3_Age30-60	CD4+ naive T2	42	0.036585
	S-HC003	G3_Age30-60	CD4+ naive T3	158	0.137631
	S-HC004	G3_Age30-60	CD4+ central memory T1	179	0.22403
	S-HC004	G3_Age30-60	CD4+ central memory T2	42	0.052566
	S-HC004	G3_Age30-60	CD4+ cytotoxic T	92	0.115144
	S-HC004	G3_Age30-60	CD4+ effector memory T	118	0.147685
	S-HC004	G3_Age30-60	CD4+ IFN-related T	9	0.011264
	S-HC004	G3_Age30-60	CD4+ naive T1	152	0.190238
	S-HC004	G3_Age30-60	CD4+ naive T2	66	0.082603
	S-HC004	G3_Age30-60	CD4+ naive T3	141	0.176471
	S-HC005	G3_Age30-60	CD4+ central memory T1	416	0.179931
	S-HC005	G3_Age30-60	CD4+ central memory T2	178	0.07699
	S-HC005	G3_Age30-60	CD4+ cytotoxic T	97	0.041955
	S-HC005	G3_Age30-60	CD4+ effector memory T	249	0.107699
	S-HC005	G3_Age30-60	CD4+ IFN-related T	10	0.004325
	S-HC005	G3_Age30-60	CD4+ naive T1	451	0.195069
	S-HC005	G3_Age30-60	CD4+ naive T2	546	0.236159
	S-HC005	G3_Age30-60	CD4+ naive T3	365	0.157872
	S-HC006	G2_Age20-30	CD4+ central memory T1	327	0.164985
	S-HC006	G2_Age20-30	CD4+ central memory T2	103	0.051968
	S-HC006	G2_Age20-30	CD4+ cytotoxic T	137	0.069122
	S-HC006	G2_Age20-30	CD4+ effector memory T	80	0.040363
	S-HC006	G2_Age20-30	CD4+ IFN-related T	12	0.006054
	S-HC006	G2_Age20-30	CD4+ naive T1	416	0.209889
	S-HC006	G2_Age20-30	CD4+ naive T2	754	0.380424
	S-HC006	G2_Age20-30	CD4+ naive T3	153	0.077195
	S-HC007	G2_Age20-30	CD4+ central memory T1	197	0.111678
	S-HC007	G2_Age20-30	CD4+ central memory T2	60	0.034014
	S-HC007	G2_Age20-30	CD4+ cytotoxic T	720	0.408163
	S-HC007	G2_Age20-30	CD4+ effector memory T	173	0.098073
	S-HC007	G2_Age20-30	CD4+ IFN-related T	8	0.004535
	S-HC007	G2_Age20-30	CD4+ naive T1	284	0.160998
	S-HC007	G2_Age20-30	CD4+ naive T2	152	0.086168
	S-HC007	G2_Age20-30	CD4+ naive T3	170	0.096372
	S-HC008	G3_Age30-60	CD4+ central memory T1	187	0.172033
	S-HC008	G3_Age30-60	CD4+ central memory T2	41	0.037718
	S-HC008	G3_Age30-60	CD4+ cytotoxic T	40	0.036799
	S-HC008	G3_Age30-60	CD4+ effector memory T	127	0.116835
	S-HC008	G3_Age30-60	CD4+ IFN-related T	7	0.00644
	S-HC008	G3_Age30-60	CD4+ naive T1	178	0.163753
	S-HC008	G3_Age30-60	CD4+ naive T2	369	0.339466
	S-HC008	G3_Age30-60	CD4+ naive T3	138	0.126955
	S-HC009	G2_Age20-30	CD4+ central memory T1	219	0.166921
	S-HC009	G2_Age20-30	CD4+ central memory T2	67	0.051067
	S-HC009	G2_Age20-30	CD4+ cytotoxic T	49	0.037348
	S-HC009	G2_Age20-30	CD4+ effector memory T	190	0.144817
	S-HC009	G2_Age20-30	CD4+ IFN-related T	20	0.015244
	S-HC009	G2_Age20-30	CD4+ naive T1	162	0.123476
	S-HC009	G2_Age20-30	CD4+ naive T2	436	0.332317
	S-HC009	G2_Age20-30	CD4+ naive T3	169	0.128811
	S-HC010	G3_Age30-60	CD4+ central memory T1	230	0.199134
	S-HC010	G3_Age30-60	CD4+ central memory T2	158	0.136797
	S-HC010	G3_Age30-60	CD4+ cytotoxic T	11	0.009524
	S-HC010	G3_Age30-60	CD4+ effector memory T	69	0.05974
	S-HC010	G3_Age30-60	CD4+ IFN-related T	7	0.006061
	S-HC010	G3_Age30-60	CD4+ naive T1	251	0.217316
	S-HC010	G3_Age30-60	CD4+ naive T2	157	0.135931
	S-HC010	G3_Age30-60	CD4+ naive T3	272	0.235498
	S-HC011	G3_Age30-60	CD4+ central memory T1	272	0.220065
	S-HC011	G3_Age30-60	CD4+ central memory T2	98	0.079288
	S-HC011	G3_Age30-60	CD4+ cytotoxic T	54	0.043689
	S-HC011	G3_Age30-60	CD4+ effector memory T	125	0.101133
	S-HC011	G3_Age30-60	CD4+ IFN-related T	2	0.001618
	S-HC011	G3_Age30-60	CD4+ naive T1	178	0.144013
	S-HC011	G3_Age30-60	CD4+ naive T2	349	0.282362
	S-HC011	G3_Age30-60	CD4+ naive T3	158	0.127832
	S-HC012	G3_Age30-60	CD4+ central memory T1	233	0.186998
	S-HC012	G3_Age30-60	CD4+ central memory T2	46	0.036918
	S-HC012	G3_Age30-60	CD4+ cytotoxic T	51	0.040931
	S-HC012	G3_Age30-60	CD4+ effector memory T	109	0.08748
	S-HC012	G3_Age30-60	CD4+ IFN-related T	10	0.008026
	S-HC012	G3_Age30-60	CD4+ naive T1	201	0.161316
	S-HC012	G3_Age30-60	CD4+ naive T2	400	0.321027
	S-HC012	G3_Age30-60	CD4+ naive T3	196	0.157303
	S-HC013	G3_Age30-60	CD4+ central memory T1	649	0.166368
	S-HC013	G3_Age30-60	CD4+ central memory T2	182	0.046655
	S-HC013	G3_Age30-60	CD4+ cytotoxic T	280	0.071776
	S-HC013	G3_Age30-60	CD4+ effector memory T	230	0.058959
	S-HC013	G3_Age30-60	CD4+ IFN-related T	33	0.008459
	S-HC013	G3_Age30-60	CD4+ naive T1	676	0.173289
	S-HC013	G3_Age30-60	CD4+ naive T2	721	0.184824
	S-HC013	G3_Age30-60	CD4+ naive T3	1130	0.289669
	S-HC014	G3_Age30-60	CD4+ central memory T1	333	0.154884
	S-HC014	G3_Age30-60	CD4+ central memory T2	249	0.115814
	S-HC014	G3_Age30-60	CD4+ cytotoxic T	282	0.131163
	S-HC014	G3_Age30-60	CD4+ effector memory T	96	0.044651
	S-HC014	G3_Age30-60	CD4+ IFN-related T	35	0.016279
	S-HC014	G3_Age30-60	CD4+ naive T1	504	0.234419
	S-HC014	G3_Age30-60	CD4+ naive T2	188	0.087442
	S-HC014	G3_Age30-60	CD4+ naive T3	463	0.215349
	S-HC015	G4_Age60-80	CD4+ central memory T1	627	0.21312
	S-HC015	G4_Age60-80	CD4+ central memory T2	200	0.067981
	S-HC015	G4_Age60-80	CD4+ cytotoxic T	162	0.055065
	S-HC015	G4_Age60-80	CD4+ effector memory T	286	0.097213
	S-HC015	G4_Age60-80	CD4+ IFN-related T	61	0.020734
	S-HC015	G4_Age60-80	CD4+ naive T1	413	0.140381
	S-HC015	G4_Age60-80	CD4+ naive T2	594	0.201903
	S-HC015	G4_Age60-80	CD4+ naive T3	599	0.203603
	S-HC016	G3_Age30-60	CD4+ central memory T1	404	0.271141
	S-HC016	G3_Age30-60	CD4+ central memory T2	78	0.052349
	S-HC016	G3_Age30-60	CD4+ cytotoxic T	67	0.044966
	S-HC016	G3_Age30-60	CD4+ effector memory T	287	0.192617
	S-HC016	G3_Age30-60	CD4+ IFN-related T	9	0.00604
	S-HC016	G3_Age30-60	CD4+ naive T1	227	0.152349
	S-HC016	G3_Age30-60	CD4+ naive T2	90	0.060403
	S-HC016	G3_Age30-60	CD4+ naive T3	328	0.220134
	S-HC017	G4_Age60-80	CD4+ central memory T1	379	0.123453
	S-HC017	G4_Age60-80	CD4+ central memory T2	120	0.039088
	S-HC017	G4_Age60-80	CD4+ cytotoxic T	167	0.054397
	S-HC017	G4_Age60-80	CD4+ effector memory T	109	0.035505
	S-HC017	G4_Age60-80	CD4+ IFN-related T	61	0.01987
	S-HC017	G4_Age60-80	CD4+ naive T1	908	0.295765
	S-HC017	G4_Age60-80	CD4+ naive T2	915	0.298046
	S-HC017	G4_Age60-80	CD4+ naive T3	411	0.133876
	S-HC021	G2_Age20-30	CD4+ central memory T1	130	0.128332
	S-HC021	G2_Age20-30	CD4+ central memory T2	73	0.072063
	S-HC021	G2_Age20-30	CD4+ cytotoxic T	156	0.153998
	S-HC021	G2_Age20-30	CD4+ effector memory T	64	0.063179
	S-HC021	G2_Age20-30	CD4+ IFN-related T	17	0.016782
	S-HC021	G2_Age20-30	CD4+ naive T1	276	0.272458
	S-HC021	G2_Age20-30	CD4+ naive T2	172	0.169793
	S-HC021	G2_Age20-30	CD4+ naive T3	125	0.123396
	S-HC022	G2_Age20-30	CD4+ central memory T1	77	0.119195
	S-HC022	G2_Age20-30	CD4+ central memory T2	95	0.147059
	S-HC022	G2_Age20-30	CD4+ cytotoxic T	16	0.024768
	S-HC022	G2_Age20-30	CD4+ effector memory T	50	0.077399
	S-HC022	G2_Age20-30	CD4+ IFN-related T	10	0.01548
	S-HC022	G2_Age20-30	CD4+ naive T1	119	0.184211
	S-HC022	G2_Age20-30	CD4+ naive T2	158	0.244582
	S-HC022	G2_Age20-30	CD4+ naive T3	121	0.187307
	S-HC023	G2_Age20-30	CD4+ central memory T1	134	0.190071
	S-HC023	G2_Age20-30	CD4+ central memory T2	29	0.041135
	S-HC023	G2_Age20-30	CD4+ cytotoxic T	147	0.208511
	S-HC023	G2_Age20-30	CD4+ effector memory T	89	0.126241
	S-HC023	G2_Age20-30	CD4+ IFN-related T	25	0.035461
	S-HC023	G2_Age20-30	CD4+ naive T1	154	0.21844
	S-HC023	G2_Age20-30	CD4+ naive T2	55	0.078014
	S-HC023	G2_Age20-30	CD4+ naive T3	72	0.102128
	S-HC024	G2_Age20-30	CD4+ central memory T1	231	0.186742
	S-HC024	G2_Age20-30	CD4+ central memory T2	99	0.080032
	S-HC024	G2_Age20-30	CD4+ cytotoxic T	32	0.025869
	S-HC024	G2_Age20-30	CD4+ effector memory T	74	0.059822
	S-HC024	G2_Age20-30	CD4+ IFN-related T	21	0.016977
	S-HC024	G2_Age20-30	CD4+ naive T1	225	0.181892
	S-HC024	G2_Age20-30	CD4+ naive T2	374	0.302344
	S-HC024	G2_Age20-30	CD4+ naive T3	181	0.146322
	S-HC025	G2_Age20-30	CD4+ central memory T1	164	0.153271
	S-HC025	G2_Age20-30	CD4+ central memory T2	56	0.052336
	S-HC025	G2_Age20-30	CD4+ cytotoxic T	21	0.019626
	S-HC025	G2_Age20-30	CD4+ effector memory T	84	0.078505
	S-HC025	G2_Age20-30	CD4+ IFN-related T	17	0.015888
	S-HC025	G2_Age20-30	CD4+ naive T1	187	0.174766
	S-HC025	G2_Age20-30	CD4+ naive T2	401	0.374766
	S-HC025	G2_Age20-30	CD4+ naive T3	140	0.130841
	SC1	G5_Age>100	CD4+ central memory T1	64	0.034802
	SC1	G5_Age>100	CD4+ central memory T2	15	0.008157
	SC1	G5_Age>100	CD4+ cytotoxic T	1533	0.833605
	SC1	G5_Age>100	CD4+ effector memory T	29	0.015769
	SC1	G5_Age>100	CD4+ IFN-related T	73	0.039695
	SC1	G5_Age>100	CD4+ naive T1	32	0.017401
	SC1	G5_Age>100	CD4+ naive T2	2	0.001088
	SC1	G5_Age>100	CD4+ naive T3	91	0.049483
	SC2	G5_Age>100	CD4+ central memory T1	86	0.076923
	SC2	G5_Age>100	CD4+ central memory T2	24	0.021467
	SC2	G5_Age>100	CD4+ cytotoxic T	623	0.557245
	SC2	G5_Age>100	CD4+ effector memory T	29	0.025939
	SC2	G5_Age>100	CD4+ IFN-related T	81	0.072451
	SC2	G5_Age>100	CD4+ naive T1	36	0.0322
	SC2	G5_Age>100	CD4+ naive T2	7	0.006261
	SC2	G5_Age>100	CD4+ naive T3	232	0.207513
	SC3	G5_Age>100	CD4+ central memory T1	29	0.034442
	SC3	G5_Age>100	CD4+ central memory T2	26	0.030879
	SC3	G5_Age>100	CD4+ cytotoxic T	492	0.584323
	SC3	G5_Age>100	CD4+ effector memory T	22	0.026128
	SC3	G5_Age>100	CD4+ IFN-related T	16	0.019002
	SC3	G5_Age>100	CD4+ naive T1	115	0.13658
	SC3	G5_Age>100	CD4+ naive T2	6	0.007126
	SC3	G5_Age>100	CD4+ naive T3	136	0.16152
	SC4	G5_Age>100	CD4+ central memory T1	77	0.143389
	SC4	G5_Age>100	CD4+ central memory T2	13	0.024209
	SC4	G5_Age>100	CD4+ cytotoxic T	179	0.333333
	SC4	G5_Age>100	CD4+ effector memory T	76	0.141527
	SC4	G5_Age>100	CD4+ IFN-related T	2	0.003724
	SC4	G5_Age>100	CD4+ naive T1	47	0.087523
	SC4	G5_Age>100	CD4+ naive T2	21	0.039106
	SC4	G5_Age>100	CD4+ naive T3	122	0.227188
	SC5	G5_Age>100	CD4+ central memory T1	80	0.081136
	SC5	G5_Age>100	CD4+ central memory T2	26	0.026369
	SC5	G5_Age>100	CD4+ cytotoxic T	108	0.109533
	SC5	G5_Age>100	CD4+ effector memory T	17	0.017241
	SC5	G5_Age>100	CD4+ IFN-related T	38	0.03854
	SC5	G5_Age>100	CD4+ naive T1	333	0.337728
	SC5	G5_Age>100	CD4+ naive T2	187	0.189655
	SC5	G5_Age>100	CD4+ naive T3	197	0.199797
	SC6	G5_Age>100	CD4+ central memory T1	250	0.136612
	SC6	G5_Age>100	CD4+ central memory T2	40	0.021858
	SC6	G5_Age>100	CD4+ cytotoxic T	979	0.534973
	SC6	G5_Age>100	CD4+ effector memory T	94	0.051366
	SC6	G5_Age>100	CD4+ IFN-related T	35	0.019126
	SC6	G5_Age>100	CD4+ naive T1	222	0.121311
	SC6	G5_Age>100	CD4+ naive T2	58	0.031694
	SC6	G5_Age>100	CD4+ naive T3	152	0.08306
	SC7	G5_Age>100	CD4+ central memory T1	64	0.038953
	SC7	G5_Age>100	CD4+ central memory T2	24	0.014607
	SC7	G5_Age>100	CD4+ cytotoxic T	1319	0.8028
	SC7	G5_Age>100	CD4+ effector memory T	53	0.032258
	SC7	G5_Age>100	CD4+ IFN-related T	25	0.015216
	SC7	G5_Age>100	CD4+ naive T1	36	0.021911
	SC7	G5_Age>100	CD4+ naive T2	8	0.004869
	SC7	G5_Age>100	CD4+ naive T3	114	0.069385
CD8+T cells	con-1X3	G1_Age1-11	CD8+ cytotoxic T1	867	0.24878
	con-1X3	G1_Age1-11	CD8+ cytotoxic T2	289	0.082927
	con-1X3	G1_Age1-11	CD8+ cytotoxic T3	116	0.033286
	con-1X3	G1_Age1-11	CD8+ cytotoxic T4	46	0.013199
	con-1X3	G1_Age1-11	CD8+ cytotoxic T5	100	0.028694
	con-1X3	G1_Age1-11	CD8+ memory T1	223	0.063989
	con-1X3	G1_Age1-11	CD8+ memory T2	64	0.018364
	con-1X3	G1_Age1-11	CD8+ naive T	1780	0.51076
	con-2X3	G1_Age1-11	CD8+ cytotoxic T1	862	0.22595
	con-2X3	G1_Age1-11	CD8+ cytotoxic T2	343	0.089908
	con-2X3	G1_Age1-11	CD8+ cytotoxic T3	133	0.034862
	con-2X3	G1_Age1-11	CD8+ cytotoxic T4	9	0.002359
	con-2X3	G1_Age1-11	CD8+ cytotoxic T5	91	0.023853
	con-2X3	G1_Age1-11	CD8+ memory T1	180	0.047182
	con-2X3	G1_Age1-11	CD8+ memory T2	51	0.013368
	con-2X3	G1_Age1-11	CD8+ naive T	2146	0.562516
	con-3X3	G1_Age1-11	CD8+ cytotoxic T1	536	0.215261
	con-3X3	G1_Age1-11	CD8+ cytotoxic T2	194	0.077912
	con-3X3	G1_Age1-11	CD8+ cytotoxic T3	129	0.051807
	con-3X3	G1_Age1-11	CD8+ cytotoxic T4	2	0.000803
	con-3X3	G1_Age1-11	CD8+ cytotoxic T5	64	0.025703
	con-3X3	G1_Age1-11	CD8+ memory T1	143	0.05743
	con-3X3	G1_Age1-11	CD8+ memory T2	10	0.004016
	con-3X3	G1_Age1-11	CD8+ naive T	1412	0.567068
	CT1	G3_Age30-60	CD8+ cytotoxic T1	15	0.041899
	CT1	G3_Age30-60	CD8+ cytotoxic T2	110	0.307263
	CT1	G3_Age30-60	CD8+ cytotoxic T3	50	0.139665
	CT1	G3_Age30-60	CD8+ cytotoxic T5	1	0.002793
	CT1	G3_Age30-60	CD8+ memory T1	54	0.150838
	CT1	G3_Age30-60	CD8+ memory T2	2	0.005587
	CT1	G3_Age30-60	CD8+ naive T	126	0.351955
	CT2	G4_Age60-80	CD8+ cytotoxic T1	7	0.033019
	CT2	G4_Age60-80	CD8+ cytotoxic T2	51	0.240566
	CT2	G4_Age60-80	CD8+ cytotoxic T3	23	0.108491
	CT2	G4_Age60-80	CD8+ cytotoxic T4	3	0.014151
	CT2	G4_Age60-80	CD8+ cytotoxic T5	4	0.018868
	CT2	G4_Age60-80	CD8+ memory T1	31	0.146226
	CT2	G4_Age60-80	CD8+ memory T2	3	0.014151
	CT2	G4_Age60-80	CD8+ naive T	90	0.424528
	CT3	G3_Age30-60	CD8+ cytotoxic T1	15	0.080645
	CT3	G3_Age30-60	CD8+ cytotoxic T2	18	0.096774
	CT3	G3_Age30-60	CD8+ cytotoxic T3	4	0.021505
	CT3	G3_Age30-60	CD8+ cytotoxic T5	3	0.016129
	CT3	G3_Age30-60	CD8+ memory T1	23	0.123656
	CT3	G3_Age30-60	CD8+ memory T2	5	0.026882
	CT3	G3_Age30-60	CD8+ naive T	118	0.634409
	CT4	G4_Age60-80	CD8+ cytotoxic T1	208	0.404669
	CT4	G4_Age60-80	CD8+ cytotoxic T2	43	0.083658
	CT4	G4_Age60-80	CD8+ cytotoxic T3	74	0.143969
	CT4	G4_Age60-80	CD8+ cytotoxic T5	1	0.001946
	CT4	G4_Age60-80	CD8+ memory T1	135	0.262646
	CT4	G4_Age60-80	CD8+ memory T2	2	0.003891
	CT4	G4_Age60-80	CD8+ naive T	51	0.099222
	CT5	G4_Age60-80	CD8+ cytotoxic T1	79	0.186761
	CT5	G4_Age60-80	CD8+ cytotoxic T2	41	0.096927
	CT5	G4_Age60-80	CD8+ cytotoxic T3	35	0.082742
	CT5	G4_Age60-80	CD8+ cytotoxic T4	1	0.002364
	CT5	G4_Age60-80	CD8+ cytotoxic T5	9	0.021277
	CT5	G4_Age60-80	CD8+ memory T1	95	0.224586
	CT5	G4_Age60-80	CD8+ memory T2	7	0.016548
	CT5	G4_Age60-80	CD8+ naive T	156	0.368794
	GSM5160432_H1	G1_Age1-11	CD8+ cytotoxic T1	441	0.293609
	GSM5160432_H1	G1_Age1-11	CD8+ cytotoxic T2	69	0.045939
	GSM5160432_H1	G1_Age1-11	CD8+ cytotoxic T3	39	0.025965
	GSM5160432_H1	G1_Age1-11	CD8+ cytotoxic T4	4	0.002663
	GSM5160432_H1	G1_Age1-11	CD8+ cytotoxic T5	31	0.020639
	GSM5160432_H1	G1_Age1-11	CD8+ memory T1	64	0.04261
	GSM5160432_H1	G1_Age1-11	CD8+ memory T2	22	0.014647
	GSM5160432_H1	G1_Age1-11	CD8+ naive T	832	0.553928
	GSM5160434_H2	G1_Age1-11	CD8+ cytotoxic T1	51	0.050595
	GSM5160434_H2	G1_Age1-11	CD8+ cytotoxic T2	119	0.118056
	GSM5160434_H2	G1_Age1-11	CD8+ cytotoxic T3	37	0.036706
	GSM5160434_H2	G1_Age1-11	CD8+ cytotoxic T4	9	0.008929
	GSM5160434_H2	G1_Age1-11	CD8+ cytotoxic T5	10	0.009921
	GSM5160434_H2	G1_Age1-11	CD8+ memory T1	139	0.137897
	GSM5160434_H2	G1_Age1-11	CD8+ memory T2	11	0.010913
	GSM5160434_H2	G1_Age1-11	CD8+ naive T	632	0.626984
	GSM5160435_H3	G1_Age1-11	CD8+ cytotoxic T1	228	0.162278
	GSM5160435_H3	G1_Age1-11	CD8+ cytotoxic T2	177	0.125979
	GSM5160435_H3	G1_Age1-11	CD8+ cytotoxic T3	69	0.04911
	GSM5160435_H3	G1_Age1-11	CD8+ cytotoxic T4	4	0.002847
	GSM5160435_H3	G1_Age1-11	CD8+ cytotoxic T5	22	0.015658
	GSM5160435_H3	G1_Age1-11	CD8+ memory T1	98	0.069751
	GSM5160435_H3	G1_Age1-11	CD8+ memory T2	12	0.008541
	GSM5160435_H3	G1_Age1-11	CD8+ naive T	795	0.565836
	S-HC003	G3_Age30-60	CD8+ cytotoxic T1	498	0.42637
	S-HC003	G3_Age30-60	CD8+ cytotoxic T2	315	0.269692
	S-HC003	G3_Age30-60	CD8+ cytotoxic T3	177	0.151541
	S-HC003	G3_Age30-60	CD8+ cytotoxic T4	24	0.020548
	S-HC003	G3_Age30-60	CD8+ cytotoxic T5	3	0.002568
	S-HC003	G3_Age30-60	CD8+ memory T1	43	0.036815
	S-HC003	G3_Age30-60	CD8+ memory T2	3	0.002568
	S-HC003	G3_Age30-60	CD8+ naive T	105	0.089897
	S-HC004	G3_Age30-60	CD8+ cytotoxic T1	909	0.600793
	S-HC004	G3_Age30-60	CD8+ cytotoxic T2	164	0.108394
	S-HC004	G3_Age30-60	CD8+ cytotoxic T3	81	0.053536
	S-HC004	G3_Age30-60	CD8+ cytotoxic T4	43	0.02842
	S-HC004	G3_Age30-60	CD8+ cytotoxic T5	2	0.001322
	S-HC004	G3_Age30-60	CD8+ memory T1	44	0.029081
	S-HC004	G3_Age30-60	CD8+ memory T2	4	0.002644
	S-HC004	G3_Age30-60	CD8+ naive T	266	0.17581
	S-HC005	G3_Age30-60	CD8+ cytotoxic T1	612	0.279835
	S-HC005	G3_Age30-60	CD8+ cytotoxic T2	157	0.071788
	S-HC005	G3_Age30-60	CD8+ cytotoxic T3	274	0.125286
	S-HC005	G3_Age30-60	CD8+ cytotoxic T4	479	0.219021
	S-HC005	G3_Age30-60	CD8+ cytotoxic T5	4	0.001829
	S-HC005	G3_Age30-60	CD8+ memory T1	75	0.034294
	S-HC005	G3_Age30-60	CD8+ memory T2	9	0.004115
	S-HC005	G3_Age30-60	CD8+ naive T	577	0.263832
	S-HC006	G2_Age20-30	CD8+ cytotoxic T1	259	0.176913
	S-HC006	G2_Age20-30	CD8+ cytotoxic T2	99	0.067623
	S-HC006	G2_Age20-30	CD8+ cytotoxic T3	123	0.084016
	S-HC006	G2_Age20-30	CD8+ cytotoxic T4	115	0.078552
	S-HC006	G2_Age20-30	CD8+ cytotoxic T5	6	0.004098
	S-HC006	G2_Age20-30	CD8+ memory T1	35	0.023907
	S-HC006	G2_Age20-30	CD8+ memory T2	8	0.005464
	S-HC006	G2_Age20-30	CD8+ naive T	819	0.559426
	S-HC007	G2_Age20-30	CD8+ cytotoxic T1	598	0.283681
	S-HC007	G2_Age20-30	CD8+ cytotoxic T2	310	0.147059
	S-HC007	G2_Age20-30	CD8+ cytotoxic T3	579	0.274668
	S-HC007	G2_Age20-30	CD8+ cytotoxic T4	130	0.06167
	S-HC007	G2_Age20-30	CD8+ memory T1	24	0.011385
	S-HC007	G2_Age20-30	CD8+ memory T2	6	0.002846
	S-HC007	G2_Age20-30	CD8+ naive T	461	0.218691
	S-HC008	G3_Age30-60	CD8+ cytotoxic T1	101	0.134846
	S-HC008	G3_Age30-60	CD8+ cytotoxic T2	124	0.165554
	S-HC008	G3_Age30-60	CD8+ cytotoxic T3	67	0.089453
	S-HC008	G3_Age30-60	CD8+ cytotoxic T4	6	0.008011
	S-HC008	G3_Age30-60	CD8+ memory T1	40	0.053405
	S-HC008	G3_Age30-60	CD8+ memory T2	7	0.009346
	S-HC008	G3_Age30-60	CD8+ naive T	404	0.539386
	S-HC009	G2_Age20-30	CD8+ cytotoxic T1	139	0.150923
	S-HC009	G2_Age20-30	CD8+ cytotoxic T2	136	0.147666
	S-HC009	G2_Age20-30	CD8+ cytotoxic T3	74	0.080347
	S-HC009	G2_Age20-30	CD8+ cytotoxic T4	14	0.015201
	S-HC009	G2_Age20-30	CD8+ cytotoxic T5	1	0.001086
	S-HC009	G2_Age20-30	CD8+ memory T1	61	0.066232
	S-HC009	G2_Age20-30	CD8+ memory T2	5	0.005429
	S-HC009	G2_Age20-30	CD8+ naive T	491	0.533116
	S-HC010	G3_Age30-60	CD8+ cytotoxic T1	53	0.11674
	S-HC010	G3_Age30-60	CD8+ cytotoxic T2	116	0.255507
	S-HC010	G3_Age30-60	CD8+ cytotoxic T3	31	0.068282
	S-HC010	G3_Age30-60	CD8+ cytotoxic T4	2	0.004405
	S-HC010	G3_Age30-60	CD8+ cytotoxic T5	3	0.006608
	S-HC010	G3_Age30-60	CD8+ memory T1	61	0.134361
	S-HC010	G3_Age30-60	CD8+ memory T2	5	0.011013
	S-HC010	G3_Age30-60	CD8+ naive T	183	0.403084
	S-HC011	G3_Age30-60	CD8+ cytotoxic T1	137	0.197977
	S-HC011	G3_Age30-60	CD8+ cytotoxic T2	189	0.273121
	S-HC011	G3_Age30-60	CD8+ cytotoxic T3	58	0.083815
	S-HC011	G3_Age30-60	CD8+ cytotoxic T4	16	0.023121
	S-HC011	G3_Age30-60	CD8+ memory T1	65	0.093931
	S-HC011	G3_Age30-60	CD8+ memory T2	7	0.010116
	S-HC011	G3_Age30-60	CD8+ naive T	220	0.317919
	S-HC012	G3_Age30-60	CD8+ cytotoxic T1	117	0.136364
	S-HC012	G3_Age30-60	CD8+ cytotoxic T2	207	0.241259
	S-HC012	G3_Age30-60	CD8+ cytotoxic T3	98	0.114219
	S-HC012	G3_Age30-60	CD8+ cytotoxic T4	48	0.055944
	S-HC012	G3_Age30-60	CD8+ cytotoxic T5	2	0.002331
	S-HC012	G3_Age30-60	CD8+ memory T1	96	0.111888
	S-HC012	G3_Age30-60	CD8+ memory T2	12	0.013986
	S-HC012	G3_Age30-60	CD8+ naive T	278	0.324009
	S-HC013	G3_Age30-60	CD8+ cytotoxic T1	232	0.1556
	S-HC013	G3_Age30-60	CD8+ cytotoxic T2	222	0.148893
	S-HC013	G3_Age30-60	CD8+ cytotoxic T3	293	0.196512
	S-HC013	G3_Age30-60	CD8+ cytotoxic T4	17	0.011402
	S-HC013	G3_Age30-60	CD8+ cytotoxic T5	16	0.010731
	S-HC013	G3_Age30-60	CD8+ memory T1	424	0.284373
	S-HC013	G3_Age30-60	CD8+ memory T2	17	0.011402
	S-HC013	G3_Age30-60	CD8+ naive T	270	0.181087
	S-HC014	G3_Age30-60	CD8+ cytotoxic T1	707	0.48725
	S-HC014	G3_Age30-60	CD8+ cytotoxic T2	251	0.172984
	S-HC014	G3_Age30-60	CD8+ cytotoxic T3	280	0.19297
	S-HC014	G3_Age30-60	CD8+ cytotoxic T4	3	0.002068
	S-HC014	G3_Age30-60	CD8+ cytotoxic T5	8	0.005513
	S-HC014	G3_Age30-60	CD8+ memory T1	122	0.08408
	S-HC014	G3_Age30-60	CD8+ memory T2	15	0.010338
	S-HC014	G3_Age30-60	CD8+ naive T	65	0.044797
	S-HC015	G4_Age60-80	CD8+ cytotoxic T1	779	0.372015
	S-HC015	G4_Age60-80	CD8+ cytotoxic T2	431	0.205826
	S-HC015	G4_Age60-80	CD8+ cytotoxic T3	267	0.127507
	S-HC015	G4_Age60-80	CD8+ cytotoxic T4	5	0.002388
	S-HC015	G4_Age60-80	CD8+ cytotoxic T5	6	0.002865
	S-HC015	G4_Age60-80	CD8+ memory T1	157	0.074976
	S-HC015	G4_Age60-80	CD8+ memory T2	45	0.02149
	S-HC015	G4_Age60-80	CD8+ naive T	404	0.192932
	S-HC016	G3_Age30-60	CD8+ cytotoxic T1	122	0.169916
	S-HC016	G3_Age30-60	CD8+ cytotoxic T2	334	0.465181
	S-HC016	G3_Age30-60	CD8+ cytotoxic T3	78	0.108635
	S-HC016	G3_Age30-60	CD8+ cytotoxic T4	2	0.002786
	S-HC016	G3_Age30-60	CD8+ cytotoxic T5	3	0.004178
	S-HC016	G3_Age30-60	CD8+ memory T1	75	0.104457
	S-HC016	G3_Age30-60	CD8+ memory T2	2	0.002786
	S-HC016	G3_Age30-60	CD8+ naive T	102	0.142061
	S-HC017	G4_Age60-80	CD8+ cytotoxic T1	705	0.34832
	S-HC017	G4_Age60-80	CD8+ cytotoxic T2	319	0.157609
	S-HC017	G4_Age60-80	CD8+ cytotoxic T3	618	0.305336
	S-HC017	G4_Age60-80	CD8+ cytotoxic T4	4	0.001976
	S-HC017	G4_Age60-80	CD8+ cytotoxic T5	8	0.003953
	S-HC017	G4_Age60-80	CD8+ memory T1	79	0.039032
	S-HC017	G4_Age60-80	CD8+ memory T2	8	0.003953
	S-HC017	G4_Age60-80	CD8+ naive T	283	0.139822
	S-HC021	G2_Age20-30	CD8+ cytotoxic T1	290	0.28827
	S-HC021	G2_Age20-30	CD8+ cytotoxic T2	117	0.116302
	S-HC021	G2_Age20-30	CD8+ cytotoxic T3	257	0.255467
	S-HC021	G2_Age20-30	CD8+ cytotoxic T4	9	0.008946
	S-HC021	G2_Age20-30	CD8+ cytotoxic T5	4	0.003976
	S-HC021	G2_Age20-30	CD8+ memory T1	44	0.043738
	S-HC021	G2_Age20-30	CD8+ memory T2	11	0.010934
	S-HC021	G2_Age20-30	CD8+ naive T	274	0.272366
	S-HC022	G2_Age20-30	CD8+ cytotoxic T1	140	0.21309
	S-HC022	G2_Age20-30	CD8+ cytotoxic T2	63	0.09589
	S-HC022	G2_Age20-30	CD8+ cytotoxic T3	63	0.09589
	S-HC022	G2_Age20-30	CD8+ cytotoxic T4	4	0.006088
	S-HC022	G2_Age20-30	CD8+ cytotoxic T5	2	0.003044
	S-HC022	G2_Age20-30	CD8+ memory T1	25	0.038052
	S-HC022	G2_Age20-30	CD8+ memory T2	6	0.009132
	S-HC022	G2_Age20-30	CD8+ naive T	354	0.538813
	S-HC023	G2_Age20-30	CD8+ cytotoxic T1	232	0.334776
	S-HC023	G2_Age20-30	CD8+ cytotoxic T2	142	0.204906
	S-HC023	G2_Age20-30	CD8+ cytotoxic T3	146	0.210678
	S-HC023	G2_Age20-30	CD8+ cytotoxic T4	8	0.011544
	S-HC023	G2_Age20-30	CD8+ cytotoxic T5	1	0.001443
	S-HC023	G2_Age20-30	CD8+ memory T1	25	0.036075
	S-HC023	G2_Age20-30	CD8+ memory T2	5	0.007215
	S-HC023	G2_Age20-30	CD8+ naive T	134	0.193362
	S-HC024	G2_Age20-30	CD8+ cytotoxic T1	68	0.090788
	S-HC024	G2_Age20-30	CD8+ cytotoxic T2	156	0.208278
	S-HC024	G2_Age20-30	CD8+ cytotoxic T3	55	0.073431
	S-HC024	G2_Age20-30	CD8+ cytotoxic T4	6	0.008011
	S-HC024	G2_Age20-30	CD8+ cytotoxic T5	2	0.00267
	S-HC024	G2_Age20-30	CD8+ memory T1	61	0.081442
	S-HC024	G2_Age20-30	CD8+ memory T2	6	0.008011
	S-HC024	G2_Age20-30	CD8+ naive T	395	0.52737
	S-HC025	G2_Age20-30	CD8+ cytotoxic T1	76	0.135957
	S-HC025	G2_Age20-30	CD8+ cytotoxic T2	73	0.13059
	S-HC025	G2_Age20-30	CD8+ cytotoxic T3	16	0.028623
	S-HC025	G2_Age20-30	CD8+ cytotoxic T4	7	0.012522
	S-HC025	G2_Age20-30	CD8+ cytotoxic T5	1	0.001789
	S-HC025	G2_Age20-30	CD8+ memory T1	39	0.069767
	S-HC025	G2_Age20-30	CD8+ memory T2	10	0.017889
	S-HC025	G2_Age20-30	CD8+ naive T	337	0.602862
	SC1	G5_Age>100	CD8+ cytotoxic T1	267	0.246994
	SC1	G5_Age>100	CD8+ cytotoxic T2	349	0.322849
	SC1	G5_Age>100	CD8+ cytotoxic T3	428	0.39593
	SC1	G5_Age>100	CD8+ cytotoxic T4	7	0.006475
	SC1	G5_Age>100	CD8+ cytotoxic T5	4	0.0037
	SC1	G5_Age>100	CD8+ memory T1	23	0.021277
	SC1	G5_Age>100	CD8+ memory T2	3	0.002775
	SC2	G5_Age>100	CD8+ cytotoxic T1	307	0.259072
	SC2	G5_Age>100	CD8+ cytotoxic T2	526	0.443882
	SC2	G5_Age>100	CD8+ cytotoxic T3	312	0.263291
	SC2	G5_Age>100	CD8+ cytotoxic T4	1	0.000844
	SC2	G5_Age>100	CD8+ cytotoxic T5	2	0.001688
	SC2	G5_Age>100	CD8+ memory T1	33	0.027848
	SC2	G5_Age>100	CD8+ memory T2	3	0.002532
	SC2	G5_Age>100	CD8+ naive T	1	0.000844
	SC3	G5_Age>100	CD8+ cytotoxic T1	172	0.248555
	SC3	G5_Age>100	CD8+ cytotoxic T2	192	0.277457
	SC3	G5_Age>100	CD8+ cytotoxic T3	314	0.453757
	SC3	G5_Age>100	CD8+ cytotoxic T5	3	0.004335
	SC3	G5_Age>100	CD8+ memory T1	10	0.014451
	SC3	G5_Age>100	CD8+ memory T2	1	0.001445
	SC4	G5_Age>100	CD8+ cytotoxic T1	53	0.243119
	SC4	G5_Age>100	CD8+ cytotoxic T2	80	0.366972
	SC4	G5_Age>100	CD8+ cytotoxic T3	60	0.275229
	SC4	G5_Age>100	CD8+ memory T1	25	0.114679
	SC5	G5_Age>100	CD8+ cytotoxic T1	221	0.377778
	SC5	G5_Age>100	CD8+ cytotoxic T2	93	0.158974
	SC5	G5_Age>100	CD8+ cytotoxic T3	224	0.382906
	SC5	G5_Age>100	CD8+ cytotoxic T4	4	0.006838
	SC5	G5_Age>100	CD8+ cytotoxic T5	13	0.022222
	SC5	G5_Age>100	CD8+ memory T1	15	0.025641
	SC5	G5_Age>100	CD8+ memory T2	5	0.008547
	SC5	G5_Age>100	CD8+ naive T	10	0.017094
	SC6	G5_Age>100	CD8+ cytotoxic T1	854	0.506825
	SC6	G5_Age>100	CD8+ cytotoxic T2	390	0.231454
	SC6	G5_Age>100	CD8+ cytotoxic T3	342	0.202967
	SC6	G5_Age>100	CD8+ cytotoxic T4	11	0.006528
	SC6	G5_Age>100	CD8+ cytotoxic T5	1	0.000593
	SC6	G5_Age>100	CD8+ memory T1	69	0.04095
	SC6	G5_Age>100	CD8+ memory T2	4	0.002374
	SC6	G5_Age>100	CD8+ naive T	14	0.008309
	SC7	G5_Age>100	CD8+ cytotoxic T1	478	0.406809
	SC7	G5_Age>100	CD8+ cytotoxic T2	285	0.242553
	SC7	G5_Age>100	CD8+ cytotoxic T3	384	0.326809
	SC7	G5_Age>100	CD8+ cytotoxic T5	3	0.002553
	SC7	G5_Age>100	CD8+ memory T1	25	0.021277
Myeloid cells	con-1X3	G1_Age1-11	CD14+ Monocyte1	75	0.315126
	con-1X3	G1_Age1-11	CD14+ Monocyte2	69	0.289916
	con-1X3	G1_Age1-11	CD14+ Monocyte3	30	0.12605
	con-1X3	G1_Age1-11	CD14+ Monocyte4	23	0.096639
	con-1X3	G1_Age1-11	CD16+ Monocyte	28	0.117647
	con-1X3	G1_Age1-11	cDC	8	0.033613
	con-1X3	G1_Age1-11	pDC	5	0.021008
	con-2X3	G1_Age1-11	CD14+ Monocyte1	131	0.225862
	con-2X3	G1_Age1-11	CD14+ Monocyte2	192	0.331034
	con-2X3	G1_Age1-11	CD14+ Monocyte3	74	0.127586
	con-2X3	G1_Age1-11	CD14+ Monocyte4	33	0.056897
	con-2X3	G1_Age1-11	CD16+ Monocyte	131	0.225862
	con-2X3	G1_Age1-11	cDC	6	0.010345
	con-2X3	G1_Age1-11	pDC	13	0.022414
	con-3X3	G1_Age1-11	CD14+ Monocyte1	297	0.306502
	con-3X3	G1_Age1-11	CD14+ Monocyte2	458	0.472652
	con-3X3	G1_Age1-11	CD14+ Monocyte3	26	0.026832
	con-3X3	G1_Age1-11	CD14+ Monocyte4	43	0.044376
	con-3X3	G1_Age1-11	CD16+ Monocyte	80	0.082559
	con-3X3	G1_Age1-11	cDC	36	0.037152
	con-3X3	G1_Age1-11	pDC	29	0.029928
	CT1	G3_Age30-60	CD14+ Monocyte1	124	0.318766
	CT1	G3_Age30-60	CD14+ Monocyte2	153	0.393316
	CT1	G3_Age30-60	CD14+ Monocyte3	12	0.030848
	CT1	G3_Age30-60	CD14+ Monocyte4	13	0.033419
	CT1	G3_Age30-60	CD16+ Monocyte	76	0.195373
	CT1	G3_Age30-60	cDC	7	0.017995
	CT1	G3_Age30-60	pDC	4	0.010283
	CT2	G4_Age60-80	CD14+ Monocyte1	134	0.242315
	CT2	G4_Age60-80	CD14+ Monocyte2	161	0.291139
	CT2	G4_Age60-80	CD14+ Monocyte3	17	0.030741
	CT2	G4_Age60-80	CD14+ Monocyte4	31	0.056058
	CT2	G4_Age60-80	CD16+ Monocyte	202	0.36528
	CT2	G4_Age60-80	cDC	5	0.009042
	CT2	G4_Age60-80	pDC	3	0.005425
	CT3	G3_Age30-60	CD14+ Monocyte1	22	0.167939
	CT3	G3_Age30-60	CD14+ Monocyte2	72	0.549618
	CT3	G3_Age30-60	CD14+ Monocyte3	5	0.038168
	CT3	G3_Age30-60	CD14+ Monocyte4	14	0.10687
	CT3	G3_Age30-60	CD16+ Monocyte	17	0.129771
	CT3	G3_Age30-60	cDC	1	0.007634
	CT4	G4_Age60-80	CD14+ Monocyte1	132	0.285714
	CT4	G4_Age60-80	CD14+ Monocyte2	185	0.400433
	CT4	G4_Age60-80	CD14+ Monocyte3	33	0.071429
	CT4	G4_Age60-80	CD14+ Monocyte4	44	0.095238
	CT4	G4_Age60-80	CD16+ Monocyte	54	0.116883
	CT4	G4_Age60-80	cDC	12	0.025974
	CT4	G4_Age60-80	pDC	2	0.004329
	CT5	G4_Age60-80	CD14+ Monocyte1	215	0.278137
	CT5	G4_Age60-80	CD14+ Monocyte2	271	0.350582
	CT5	G4_Age60-80	CD14+ Monocyte3	19	0.02458
	CT5	G4_Age60-80	CD14+ Monocyte4	49	0.063389
	CT5	G4_Age60-80	CD16+ Monocyte	168	0.217335
	CT5	G4_Age60-80	cDC	45	0.058215
	CT5	G4_Age60-80	pDC	6	0.007762
	GSM5160432_H1	G1_Age1-11	CD14+ Monocyte1	110	0.243363
	GSM5160432_H1	G1_Age1-11	CD14+ Monocyte2	95	0.210177
	GSM5160432_H1	G1_Age1-11	CD14+ Monocyte3	27	0.059735
	GSM5160432_H1	G1_Age1-11	CD14+ Monocyte4	71	0.15708
	GSM5160432_H1	G1_Age1-11	CD16+ Monocyte	101	0.223451
	GSM5160432_H1	G1_Age1-11	cDC	18	0.039823
	GSM5160432_H1	G1_Age1-11	pDC	30	0.066372
	GSM5160434_H2	G1_Age1-11	CD14+ Monocyte1	51	0.237209
	GSM5160434_H2	G1_Age1-11	CD14+ Monocyte2	42	0.195349
	GSM5160434_H2	G1_Age1-11	CD14+ Monocyte3	14	0.065116
	GSM5160434_H2	G1_Age1-11	CD14+ Monocyte4	20	0.093023
	GSM5160434_H2	G1_Age1-11	CD16+ Monocyte	69	0.32093
	GSM5160434_H2	G1_Age1-11	cDC	10	0.046512
	GSM5160434_H2	G1_Age1-11	pDC	9	0.04186
	GSM5160435_H3	G1_Age1-11	CD14+ Monocyte1	66	0.221477
	GSM5160435_H3	G1_Age1-11	CD14+ Monocyte2	88	0.295302
	GSM5160435_H3	G1_Age1-11	CD14+ Monocyte3	34	0.114094
	GSM5160435_H3	G1_Age1-11	CD14+ Monocyte4	16	0.053691
	GSM5160435_H3	G1_Age1-11	CD16+ Monocyte	76	0.255034
	GSM5160435_H3	G1_Age1-11	cDC	14	0.04698
	GSM5160435_H3	G1_Age1-11	pDC	4	0.013423
	S-HC003	G3_Age30-60	CD14+ Monocyte1	396	0.361644
	S-HC003	G3_Age30-60	CD14+ Monocyte2	296	0.27032
	S-HC003	G3_Age30-60	CD14+ Monocyte3	144	0.131507
	S-HC003	G3_Age30-60	CD14+ Monocyte4	60	0.054795
	S-HC003	G3_Age30-60	CD16+ Monocyte	124	0.113242
	S-HC003	G3_Age30-60	cDC	69	0.063014
	S-HC003	G3_Age30-60	pDC	6	0.005479
	S-HC004	G3_Age30-60	CD14+ Monocyte1	603	0.355542
	S-HC004	G3_Age30-60	CD14+ Monocyte2	306	0.180425
	S-HC004	G3_Age30-60	CD14+ Monocyte3	272	0.160377
	S-HC004	G3_Age30-60	CD14+ Monocyte4	147	0.086675
	S-HC004	G3_Age30-60	CD16+ Monocyte	233	0.137382
	S-HC004	G3_Age30-60	cDC	127	0.074882
	S-HC004	G3_Age30-60	pDC	8	0.004717
	S-HC005	G3_Age30-60	CD14+ Monocyte1	110	0.388693
	S-HC005	G3_Age30-60	CD14+ Monocyte2	40	0.141343
	S-HC005	G3_Age30-60	CD14+ Monocyte3	21	0.074205
	S-HC005	G3_Age30-60	CD14+ Monocyte4	2	0.007067
	S-HC005	G3_Age30-60	CD16+ Monocyte	68	0.240283
	S-HC005	G3_Age30-60	cDC	33	0.116608
	S-HC005	G3_Age30-60	pDC	9	0.031802
	S-HC006	G2_Age20-30	CD14+ Monocyte1	183	0.32737
	S-HC006	G2_Age20-30	CD14+ Monocyte2	80	0.143113
	S-HC006	G2_Age20-30	CD14+ Monocyte3	52	0.093023
	S-HC006	G2_Age20-30	CD14+ Monocyte4	23	0.041145
	S-HC006	G2_Age20-30	CD16+ Monocyte	175	0.313059
	S-HC006	G2_Age20-30	cDC	19	0.033989
	S-HC006	G2_Age20-30	pDC	27	0.048301
	S-HC007	G2_Age20-30	CD14+ Monocyte1	128	0.367816
	S-HC007	G2_Age20-30	CD14+ Monocyte2	55	0.158046
	S-HC007	G2_Age20-30	CD14+ Monocyte3	33	0.094828
	S-HC007	G2_Age20-30	CD14+ Monocyte4	5	0.014368
	S-HC007	G2_Age20-30	CD16+ Monocyte	82	0.235632
	S-HC007	G2_Age20-30	cDC	29	0.083333
	S-HC007	G2_Age20-30	pDC	16	0.045977
	S-HC008	G3_Age30-60	CD14+ Monocyte1	293	0.376123
	S-HC008	G3_Age30-60	CD14+ Monocyte2	239	0.306804
	S-HC008	G3_Age30-60	CD14+ Monocyte3	50	0.064185
	S-HC008	G3_Age30-60	CD14+ Monocyte4	49	0.062901
	S-HC008	G3_Age30-60	CD16+ Monocyte	94	0.120668
	S-HC008	G3_Age30-60	cDC	46	0.05905
	S-HC008	G3_Age30-60	pDC	8	0.01027
	S-HC009	G2_Age20-30	CD14+ Monocyte1	388	0.393509
	S-HC009	G2_Age20-30	CD14+ Monocyte2	251	0.254564
	S-HC009	G2_Age20-30	CD14+ Monocyte3	59	0.059838
	S-HC009	G2_Age20-30	CD14+ Monocyte4	48	0.048682
	S-HC009	G2_Age20-30	CD16+ Monocyte	168	0.170385
	S-HC009	G2_Age20-30	cDC	65	0.065923
	S-HC009	G2_Age20-30	pDC	7	0.007099
	S-HC010	G3_Age30-60	CD14+ Monocyte1	737	0.33424
	S-HC010	G3_Age30-60	CD14+ Monocyte2	649	0.294331
	S-HC010	G3_Age30-60	CD14+ Monocyte3	429	0.194558
	S-HC010	G3_Age30-60	CD14+ Monocyte4	103	0.046712
	S-HC010	G3_Age30-60	CD16+ Monocyte	194	0.087982
	S-HC010	G3_Age30-60	cDC	77	0.034921
	S-HC010	G3_Age30-60	pDC	16	0.007256
	S-HC011	G3_Age30-60	CD14+ Monocyte1	241	0.367939
	S-HC011	G3_Age30-60	CD14+ Monocyte2	163	0.248855
	S-HC011	G3_Age30-60	CD14+ Monocyte3	56	0.085496
	S-HC011	G3_Age30-60	CD14+ Monocyte4	23	0.035115
	S-HC011	G3_Age30-60	CD16+ Monocyte	108	0.164885
	S-HC011	G3_Age30-60	cDC	57	0.087023
	S-HC011	G3_Age30-60	pDC	7	0.010687
	S-HC012	G3_Age30-60	CD14+ Monocyte1	599	0.367485
	S-HC012	G3_Age30-60	CD14+ Monocyte2	403	0.247239
	S-HC012	G3_Age30-60	CD14+ Monocyte3	307	0.188344
	S-HC012	G3_Age30-60	CD14+ Monocyte4	69	0.042331
	S-HC012	G3_Age30-60	CD16+ Monocyte	124	0.076074
	S-HC012	G3_Age30-60	cDC	105	0.064417
	S-HC012	G3_Age30-60	pDC	23	0.01411
	S-HC013	G3_Age30-60	CD14+ Monocyte1	974	0.370624
	S-HC013	G3_Age30-60	CD14+ Monocyte2	555	0.211187
	S-HC013	G3_Age30-60	CD14+ Monocyte3	616	0.234399
	S-HC013	G3_Age30-60	CD14+ Monocyte4	125	0.047565
	S-HC013	G3_Age30-60	CD16+ Monocyte	122	0.046423
	S-HC013	G3_Age30-60	cDC	221	0.084094
	S-HC013	G3_Age30-60	pDC	15	0.005708
	S-HC014	G3_Age30-60	CD14+ Monocyte1	301	0.225299
	S-HC014	G3_Age30-60	CD14+ Monocyte2	298	0.223054
	S-HC014	G3_Age30-60	CD14+ Monocyte3	255	0.190868
	S-HC014	G3_Age30-60	CD14+ Monocyte4	80	0.05988
	S-HC014	G3_Age30-60	CD16+ Monocyte	304	0.227545
	S-HC014	G3_Age30-60	cDC	72	0.053892
	S-HC014	G3_Age30-60	pDC	26	0.019461
	S-HC015	G4_Age60-80	CD14+ Monocyte1	665	0.293081
	S-HC015	G4_Age60-80	CD14+ Monocyte2	260	0.114588
	S-HC015	G4_Age60-80	CD14+ Monocyte3	320	0.141031
	S-HC015	G4_Age60-80	CD14+ Monocyte4	259	0.114147
	S-HC015	G4_Age60-80	CD16+ Monocyte	607	0.267519
	S-HC015	G4_Age60-80	cDC	126	0.055531
	S-HC015	G4_Age60-80	pDC	32	0.014103
	S-HC016	G3_Age30-60	CD14+ Monocyte1	539	0.317245
	S-HC016	G3_Age30-60	CD14+ Monocyte2	414	0.243673
	S-HC016	G3_Age30-60	CD14+ Monocyte3	317	0.18658
	S-HC016	G3_Age30-60	CD14+ Monocyte4	77	0.045321
	S-HC016	G3_Age30-60	CD16+ Monocyte	213	0.125368
	S-HC016	G3_Age30-60	cDC	133	0.078281
	S-HC016	G3_Age30-60	pDC	6	0.003531
	S-HC017	G4_Age60-80	CD14+ Monocyte1	487	0.241448
	S-HC017	G4_Age60-80	CD14+ Monocyte2	308	0.152702
	S-HC017	G4_Age60-80	CD14+ Monocyte3	318	0.15766
	S-HC017	G4_Age60-80	CD14+ Monocyte4	217	0.107586
	S-HC017	G4_Age60-80	CD16+ Monocyte	492	0.243927
	S-HC017	G4_Age60-80	cDC	155	0.076847
	S-HC017	G4_Age60-80	pDC	40	0.019831
	S-HC021	G2_Age20-30	CD14+ Monocyte1	308	0.357309
	S-HC021	G2_Age20-30	CD14+ Monocyte2	185	0.214617
	S-HC021	G2_Age20-30	CD14+ Monocyte3	90	0.104408
	S-HC021	G2_Age20-30	CD14+ Monocyte4	51	0.059165
	S-HC021	G2_Age20-30	CD16+ Monocyte	156	0.180974
	S-HC021	G2_Age20-30	cDC	48	0.055684
	S-HC021	G2_Age20-30	pDC	24	0.027842
	S-HC022	G2_Age20-30	CD14+ Monocyte1	425	0.249853
	S-HC022	G2_Age20-30	CD14+ Monocyte2	276	0.162257
	S-HC022	G2_Age20-30	CD14+ Monocyte3	260	0.152851
	S-HC022	G2_Age20-30	CD14+ Monocyte4	152	0.089359
	S-HC022	G2_Age20-30	CD16+ Monocyte	481	0.282775
	S-HC022	G2_Age20-30	cDC	89	0.052322
	S-HC022	G2_Age20-30	pDC	18	0.010582
	S-HC023	G2_Age20-30	CD14+ Monocyte1	248	0.369598
	S-HC023	G2_Age20-30	CD14+ Monocyte2	78	0.116244
	S-HC023	G2_Age20-30	CD14+ Monocyte3	30	0.044709
	S-HC023	G2_Age20-30	CD14+ Monocyte4	17	0.025335
	S-HC023	G2_Age20-30	CD16+ Monocyte	244	0.363636
	S-HC023	G2_Age20-30	cDC	47	0.070045
	S-HC023	G2_Age20-30	pDC	7	0.010432
	S-HC024	G2_Age20-30	CD14+ Monocyte1	361	0.318905
	S-HC024	G2_Age20-30	CD14+ Monocyte2	232	0.204947
	S-HC024	G2_Age20-30	CD14+ Monocyte3	167	0.147527
	S-HC024	G2_Age20-30	CD14+ Monocyte4	114	0.100707
	S-HC024	G2_Age20-30	CD16+ Monocyte	142	0.125442
	S-HC024	G2_Age20-30	cDC	95	0.083922
	S-HC024	G2_Age20-30	pDC	21	0.018551
	S-HC025	G2_Age20-30	CD14+ Monocyte1	299	0.326063
	S-HC025	G2_Age20-30	CD14+ Monocyte2	203	0.221374
	S-HC025	G2_Age20-30	CD14+ Monocyte3	158	0.172301
	S-HC025	G2_Age20-30	CD14+ Monocyte4	67	0.073064
	S-HC025	G2_Age20-30	CD16+ Monocyte	120	0.130862
	S-HC025	G2_Age20-30	cDC	60	0.065431
	S-HC025	G2_Age20-30	pDC	10	0.010905
	SC1	G5_Age>100	CD14+ Monocyte1	147	0.309474
	SC1	G5_Age>100	CD14+ Monocyte2	127	0.267368
	SC1	G5_Age>100	CD14+ Monocyte3	3	0.006316
	SC1	G5_Age>100	CD14+ Monocyte4	51	0.107368
	SC1	G5_Age>100	CD16+ Monocyte	141	0.296842
	SC1	G5_Age>100	cDC	4	0.008421
	SC1	G5_Age>100	pDC	2	0.004211
	SC2	G5_Age>100	CD14+ Monocyte1	116	0.248927
	SC2	G5_Age>100	CD14+ Monocyte2	209	0.448498
	SC2	G5_Age>100	CD14+ Monocyte3	5	0.01073
	SC2	G5_Age>100	CD14+ Monocyte4	54	0.11588
	SC2	G5_Age>100	CD16+ Monocyte	79	0.169528
	SC2	G5_Age>100	pDC	3	0.006438
	SC3	G5_Age>100	CD14+ Monocyte1	259	0.332905
	SC3	G5_Age>100	CD14+ Monocyte2	270	0.347044
	SC3	G5_Age>100	CD14+ Monocyte3	19	0.024422
	SC3	G5_Age>100	CD14+ Monocyte4	83	0.106684
	SC3	G5_Age>100	CD16+ Monocyte	120	0.154242
	SC3	G5_Age>100	cDC	14	0.017995
	SC3	G5_Age>100	pDC	13	0.01671
	SC4	G5_Age>100	CD14+ Monocyte1	136	0.360743
	SC4	G5_Age>100	CD14+ Monocyte2	198	0.525199
	SC4	G5_Age>100	CD14+ Monocyte3	15	0.039788
	SC4	G5_Age>100	CD14+ Monocyte4	19	0.050398
	SC4	G5_Age>100	CD16+ Monocyte	8	0.02122
	SC4	G5_Age>100	pDC	1	0.002653
	SC5	G5_Age>100	CD14+ Monocyte1	260	0.339426
	SC5	G5_Age>100	CD14+ Monocyte2	355	0.463446
	SC5	G5_Age>100	CD14+ Monocyte3	26	0.033943
	SC5	G5_Age>100	CD14+ Monocyte4	50	0.065274
	SC5	G5_Age>100	CD16+ Monocyte	38	0.049608
	SC5	G5_Age>100	cDC	28	0.036554
	SC5	G5_Age>100	pDC	9	0.011749
	SC6	G5_Age>100	CD14+ Monocyte1	180	0.330882
	SC6	G5_Age>100	CD14+ Monocyte2	189	0.347426
	SC6	G5_Age>100	CD14+ Monocyte3	17	0.03125
	SC6	G5_Age>100	CD14+ Monocyte4	48	0.088235
	SC6	G5_Age>100	CD16+ Monocyte	97	0.178309
	SC6	G5_Age>100	cDC	10	0.018382
	SC6	G5_Age>100	pDC	3	0.005515
	SC7	G5_Age>100	CD14+ Monocyte1	310	0.333692
	SC7	G5_Age>100	CD14+ Monocyte2	282	0.303552
	SC7	G5_Age>100	CD14+ Monocyte3	26	0.027987
	SC7	G5_Age>100	CD14+ Monocyte4	148	0.159311
	SC7	G5_Age>100	CD16+ Monocyte	140	0.1507
	SC7	G5_Age>100	cDC	13	0.013994
	SC7	G5_Age>100	pDC	10	0.010764
NK cells	con-1X3	G1_Age1-11	CD56bright NK	178	0.197778
	con-1X3	G1_Age1-11	CD56dim active NK	36	0.04
	con-1X3	G1_Age1-11	CD56dim NK1	390	0.433333
	con-1X3	G1_Age1-11	CD56dim NK2	296	0.328889
	con-2X3	G1_Age1-11	CD56bright NK	105	0.095716
	con-2X3	G1_Age1-11	CD56dim active NK	16	0.014585
	con-2X3	G1_Age1-11	CD56dim NK1	286	0.260711
	con-2X3	G1_Age1-11	CD56dim NK2	690	0.628988
	con-3X3	G1_Age1-11	CD56bright NK	67	0.062326
	con-3X3	G1_Age1-11	CD56dim active NK	7	0.006512
	con-3X3	G1_Age1-11	CD56dim NK1	795	0.739535
	con-3X3	G1_Age1-11	CD56dim NK2	206	0.191628
	CT1	G3_Age30-60	CD56bright NK	26	0.156627
	CT1	G3_Age30-60	CD56dim active NK	1	0.006024
	CT1	G3_Age30-60	CD56dim NK1	13	0.078313
	CT1	G3_Age30-60	CD56dim NK2	126	0.759036
	CT2	G4_Age60-80	CD56bright NK	57	0.055664
	CT2	G4_Age60-80	CD56dim active NK	3	0.00293
	CT2	G4_Age60-80	CD56dim NK1	692	0.675781
	CT2	G4_Age60-80	CD56dim NK2	272	0.265625
	CT3	G3_Age30-60	CD56bright NK	20	0.053619
	CT3	G3_Age30-60	CD56dim active NK	3	0.008043
	CT3	G3_Age30-60	CD56dim NK1	178	0.477212
	CT3	G3_Age30-60	CD56dim NK2	172	0.461126
	CT4	G4_Age60-80	CD56bright NK	32	0.130612
	CT4	G4_Age60-80	CD56dim NK1	38	0.155102
	CT4	G4_Age60-80	CD56dim NK2	175	0.714286
	CT5	G4_Age60-80	CD56bright NK	63	0.185294
	CT5	G4_Age60-80	CD56dim active NK	1	0.002941
	CT5	G4_Age60-80	CD56dim NK1	68	0.2
	CT5	G4_Age60-80	CD56dim NK2	208	0.611765
	GSM5160432_H1	G1_Age1-11	CD56bright NK	65	0.149425
	GSM5160432_H1	G1_Age1-11	CD56dim active NK	10	0.022989
	GSM5160432_H1	G1_Age1-11	CD56dim NK1	125	0.287356
	GSM5160432_H1	G1_Age1-11	CD56dim NK2	235	0.54023
	GSM5160434_H2	G1_Age1-11	CD56bright NK	30	0.121951
	GSM5160434_H2	G1_Age1-11	CD56dim NK1	25	0.101626
	GSM5160434_H2	G1_Age1-11	CD56dim NK2	191	0.776423
	GSM5160435_H3	G1_Age1-11	CD56bright NK	68	0.107425
	GSM5160435_H3	G1_Age1-11	CD56dim active NK	4	0.006319
	GSM5160435_H3	G1_Age1-11	CD56dim NK1	254	0.401264
	GSM5160435_H3	G1_Age1-11	CD56dim NK2	307	0.484992
	S-HC003	G3_Age30-60	CD56bright NK	43	0.058824
	S-HC003	G3_Age30-60	CD56dim active NK	5	0.00684
	S-HC003	G3_Age30-60	CD56dim NK1	377	0.515732
	S-HC003	G3_Age30-60	CD56dim NK2	306	0.418605
	S-HC004	G3_Age30-60	CD56bright NK	62	0.085165
	S-HC004	G3_Age30-60	CD56dim active NK	4	0.005495
	S-HC004	G3_Age30-60	CD56dim NK1	354	0.486264
	S-HC004	G3_Age30-60	CD56dim NK2	308	0.423077
	S-HC005	G3_Age30-60	CD56bright NK	126	0.066667
	S-HC005	G3_Age30-60	CD56dim active NK	618	0.326984
	S-HC005	G3_Age30-60	CD56dim NK1	720	0.380952
	S-HC005	G3_Age30-60	CD56dim NK2	426	0.225397
	S-HC006	G2_Age20-30	CD56bright NK	68	0.077537
	S-HC006	G2_Age20-30	CD56dim active NK	204	0.232611
	S-HC006	G2_Age20-30	CD56dim NK1	230	0.262258
	S-HC006	G2_Age20-30	CD56dim NK2	375	0.427594
	S-HC007	G2_Age20-30	CD56bright NK	87	0.058744
	S-HC007	G2_Age20-30	CD56dim active NK	192	0.129642
	S-HC007	G2_Age20-30	CD56dim NK1	797	0.53815
	S-HC007	G2_Age20-30	CD56dim NK2	405	0.273464
	S-HC008	G3_Age30-60	CD56bright NK	39	0.134021
	S-HC008	G3_Age30-60	CD56dim active NK	11	0.037801
	S-HC008	G3_Age30-60	CD56dim NK1	82	0.281787
	S-HC008	G3_Age30-60	CD56dim NK2	159	0.546392
	S-HC009	G2_Age20-30	CD56bright NK	43	0.131902
	S-HC009	G2_Age20-30	CD56dim active NK	7	0.021472
	S-HC009	G2_Age20-30	CD56dim NK1	102	0.312883
	S-HC009	G2_Age20-30	CD56dim NK2	174	0.533742
	S-HC010	G3_Age30-60	CD56bright NK	32	0.057866
	S-HC010	G3_Age30-60	CD56dim active NK	12	0.0217
	S-HC010	G3_Age30-60	CD56dim NK1	401	0.725136
	S-HC010	G3_Age30-60	CD56dim NK2	108	0.195298
	S-HC011	G3_Age30-60	CD56bright NK	43	0.100703
	S-HC011	G3_Age30-60	CD56dim active NK	19	0.044496
	S-HC011	G3_Age30-60	CD56dim NK1	131	0.306792
	S-HC011	G3_Age30-60	CD56dim NK2	234	0.548009
	S-HC012	G3_Age30-60	CD56bright NK	29	0.120833
	S-HC012	G3_Age30-60	CD56dim active NK	28	0.116667
	S-HC012	G3_Age30-60	CD56dim NK1	75	0.3125
	S-HC012	G3_Age30-60	CD56dim NK2	108	0.45
	S-HC013	G3_Age30-60	CD56bright NK	68	0.06501
	S-HC013	G3_Age30-60	CD56dim active NK	12	0.011472
	S-HC013	G3_Age30-60	CD56dim NK1	475	0.454111
	S-HC013	G3_Age30-60	CD56dim NK2	491	0.469407
	S-HC014	G3_Age30-60	CD56bright NK	140	0.077821
	S-HC014	G3_Age30-60	CD56dim active NK	7	0.003891
	S-HC014	G3_Age30-60	CD56dim NK1	918	0.510283
	S-HC014	G3_Age30-60	CD56dim NK2	734	0.408004
	S-HC015	G4_Age60-80	CD56bright NK	193	0.130847
	S-HC015	G4_Age60-80	CD56dim active NK	8	0.005424
	S-HC015	G4_Age60-80	CD56dim NK1	316	0.214237
	S-HC015	G4_Age60-80	CD56dim NK2	958	0.649492
	S-HC016	G3_Age30-60	CD56bright NK	66	0.043883
	S-HC016	G3_Age30-60	CD56dim active NK	3	0.001995
	S-HC016	G3_Age30-60	CD56dim NK1	1136	0.755319
	S-HC016	G3_Age30-60	CD56dim NK2	299	0.198803
	S-HC017	G4_Age60-80	CD56bright NK	75	0.099469
	S-HC017	G4_Age60-80	CD56dim active NK	12	0.015915
	S-HC017	G4_Age60-80	CD56dim NK1	94	0.124668
	S-HC017	G4_Age60-80	CD56dim NK2	573	0.759947
	S-HC021	G2_Age20-30	CD56bright NK	119	0.068588
	S-HC021	G2_Age20-30	CD56dim active NK	430	0.247839
	S-HC021	G2_Age20-30	CD56dim NK1	562	0.323919
	S-HC021	G2_Age20-30	CD56dim NK2	624	0.359654
	S-HC022	G2_Age20-30	CD56bright NK	106	0.12156
	S-HC022	G2_Age20-30	CD56dim active NK	101	0.115826
	S-HC022	G2_Age20-30	CD56dim NK1	226	0.259174
	S-HC022	G2_Age20-30	CD56dim NK2	439	0.50344
	S-HC023	G2_Age20-30	CD56bright NK	91	0.072568
	S-HC023	G2_Age20-30	CD56dim active NK	224	0.178628
	S-HC023	G2_Age20-30	CD56dim NK1	641	0.511164
	S-HC023	G2_Age20-30	CD56dim NK2	298	0.23764
	S-HC024	G2_Age20-30	CD56bright NK	43	0.064275
	S-HC024	G2_Age20-30	CD56dim active NK	268	0.400598
	S-HC024	G2_Age20-30	CD56dim NK1	52	0.077728
	S-HC024	G2_Age20-30	CD56dim NK2	306	0.457399
	S-HC025	G2_Age20-30	CD56bright NK	43	0.061605
	S-HC025	G2_Age20-30	CD56dim active NK	144	0.206304
	S-HC025	G2_Age20-30	CD56dim NK1	349	0.5
	S-HC025	G2_Age20-30	CD56dim NK2	162	0.232092
	SC1	G5_Age>100	CD56bright NK	14	0.009922
	SC1	G5_Age>100	CD56dim active NK	3	0.002126
	SC1	G5_Age>100	CD56dim NK1	975	0.690999
	SC1	G5_Age>100	CD56dim NK2	419	0.296953
	SC2	G5_Age>100	CD56bright NK	137	0.056917
	SC2	G5_Age>100	CD56dim active NK	7	0.002908
	SC2	G5_Age>100	CD56dim NK1	1256	0.521811
	SC2	G5_Age>100	CD56dim NK2	1007	0.418363
	SC3	G5_Age>100	CD56bright NK	71	0.128857
	SC3	G5_Age>100	CD56dim active NK	4	0.00726
	SC3	G5_Age>100	CD56dim NK1	148	0.268603
	SC3	G5_Age>100	CD56dim NK2	328	0.595281
	SC4	G5_Age>100	CD56bright NK	49	0.108407
	SC4	G5_Age>100	CD56dim NK1	313	0.692478
	SC4	G5_Age>100	CD56dim NK2	90	0.199115
	SC5	G5_Age>100	CD56bright NK	103	0.119767
	SC5	G5_Age>100	CD56dim active NK	4	0.004651
	SC5	G5_Age>100	CD56dim NK1	534	0.62093
	SC5	G5_Age>100	CD56dim NK2	219	0.254651
	SC6	G5_Age>100	CD56bright NK	50	0.107991
	SC6	G5_Age>100	CD56dim active NK	3	0.006479
	SC6	G5_Age>100	CD56dim NK1	43	0.092873
	SC6	G5_Age>100	CD56dim NK2	367	0.792657
	SC7	G5_Age>100	CD56bright NK	336	0.183106
	SC7	G5_Age>100	CD56dim active NK	9	0.004905
	SC7	G5_Age>100	CD56dim NK1	1194	0.650681
	SC7	G5_Age>100	CD56dim NK2	296	0.161308
other T cells	con-1X3	G1_Age1-11	CD3+ Undefined T	194	0.209052
	con-1X3	G1_Age1-11	NKT	107	0.115302
	con-1X3	G1_Age1-11	Proliferating T	36	0.038793
	con-1X3	G1_Age1-11	Treg	282	0.303879
	con-1X3	G1_Age1-11	γδ T1	193	0.207974
	con-1X3	G1_Age1-11	γδ T2	116	0.125
	con-2X3	G1_Age1-11	CD3+ Undefined T	8	0.016064
	con-2X3	G1_Age1-11	NKT	23	0.046185
	con-2X3	G1_Age1-11	Proliferating T	26	0.052209
	con-2X3	G1_Age1-11	Treg	167	0.335341
	con-2X3	G1_Age1-11	γδ T1	212	0.425703
	con-2X3	G1_Age1-11	γδ T2	62	0.124498
	con-3X3	G1_Age1-11	CD3+ Undefined T	5	0.007692
	con-3X3	G1_Age1-11	NKT	19	0.029231
	con-3X3	G1_Age1-11	Proliferating T	23	0.035385
	con-3X3	G1_Age1-11	Treg	167	0.256923
	con-3X3	G1_Age1-11	γδ T1	395	0.607692
	con-3X3	G1_Age1-11	γδ T2	41	0.063077
	CT1	G3_Age30-60	NKT	5	0.034014
	CT1	G3_Age30-60	Proliferating T	4	0.027211
	CT1	G3_Age30-60	Treg	53	0.360544
	CT1	G3_Age30-60	γδ T1	77	0.52381
	CT1	G3_Age30-60	γδ T2	8	0.054422
	CT2	G4_Age60-80	NKT	476	0.788079
	CT2	G4_Age60-80	Proliferating T	7	0.011589
	CT2	G4_Age60-80	Treg	28	0.046358
	CT2	G4_Age60-80	γδ T1	92	0.152318
	CT2	G4_Age60-80	γδ T2	1	0.001656
	CT3	G3_Age30-60	NKT	25	0.316456
	CT3	G3_Age30-60	Proliferating T	1	0.012658
	CT3	G3_Age30-60	Treg	19	0.240506
	CT3	G3_Age30-60	γδ T1	26	0.329114
	CT3	G3_Age30-60	γδ T2	8	0.101266
	CT4	G4_Age60-80	CD3+ Undefined T	2	0.008547
	CT4	G4_Age60-80	NKT	97	0.41453
	CT4	G4_Age60-80	Proliferating T	8	0.034188
	CT4	G4_Age60-80	Treg	94	0.401709
	CT4	G4_Age60-80	γδ T1	29	0.123932
	CT4	G4_Age60-80	γδ T2	4	0.017094
	CT5	G4_Age60-80	CD3+ Undefined T	3	0.008043
	CT5	G4_Age60-80	NKT	63	0.168901
	CT5	G4_Age60-80	Proliferating T	11	0.029491
	CT5	G4_Age60-80	Treg	130	0.348525
	CT5	G4_Age60-80	γδ T1	103	0.276139
	CT5	G4_Age60-80	γδ T2	63	0.168901
	GSM5160432_H1	G1_Age1-11	CD3+ Undefined T	1	0.003953
	GSM5160432_H1	G1_Age1-11	NKT	26	0.102767
	GSM5160432_H1	G1_Age1-11	Proliferating T	25	0.098814
	GSM5160432_H1	G1_Age1-11	Treg	113	0.44664
	GSM5160432_H1	G1_Age1-11	γδ T1	62	0.245059
	GSM5160432_H1	G1_Age1-11	γδ T2	26	0.102767
	GSM5160434_H2	G1_Age1-11	CD3+ Undefined T	30	0.078534
	GSM5160434_H2	G1_Age1-11	NKT	9	0.02356
	GSM5160434_H2	G1_Age1-11	Proliferating T	17	0.044503
	GSM5160434_H2	G1_Age1-11	Treg	118	0.308901
	GSM5160434_H2	G1_Age1-11	γδ T1	134	0.350785
	GSM5160434_H2	G1_Age1-11	γδ T2	74	0.193717
	GSM5160435_H3	G1_Age1-11	CD3+ Undefined T	1	0.002793
	GSM5160435_H3	G1_Age1-11	NKT	27	0.075419
	GSM5160435_H3	G1_Age1-11	Proliferating T	5	0.013966
	GSM5160435_H3	G1_Age1-11	Treg	97	0.27095
	GSM5160435_H3	G1_Age1-11	γδ T1	180	0.502793
	GSM5160435_H3	G1_Age1-11	γδ T2	48	0.134078
	S-HC003	G3_Age30-60	CD3+ Undefined T	62	0.121569
	S-HC003	G3_Age30-60	NKT	78	0.152941
	S-HC003	G3_Age30-60	Proliferating T	21	0.041176
	S-HC003	G3_Age30-60	Treg	44	0.086275
	S-HC003	G3_Age30-60	γδ T1	278	0.545098
	S-HC003	G3_Age30-60	γδ T2	27	0.052941
	S-HC004	G3_Age30-60	CD3+ Undefined T	55	0.0625
	S-HC004	G3_Age30-60	NKT	168	0.190909
	S-HC004	G3_Age30-60	Proliferating T	13	0.014773
	S-HC004	G3_Age30-60	Treg	49	0.055682
	S-HC004	G3_Age30-60	γδ T1	542	0.615909
	S-HC004	G3_Age30-60	γδ T2	53	0.060227
	S-HC005	G3_Age30-60	CD3+ Undefined T	314	0.195031
	S-HC005	G3_Age30-60	NKT	358	0.22236
	S-HC005	G3_Age30-60	Proliferating T	37	0.022981
	S-HC005	G3_Age30-60	Treg	76	0.047205
	S-HC005	G3_Age30-60	γδ T1	593	0.368323
	S-HC005	G3_Age30-60	γδ T2	232	0.144099
	S-HC006	G2_Age20-30	CD3+ Undefined T	137	0.17061
	S-HC006	G2_Age20-30	NKT	57	0.070984
	S-HC006	G2_Age20-30	Proliferating T	26	0.032379
	S-HC006	G2_Age20-30	Treg	81	0.100872
	S-HC006	G2_Age20-30	γδ T1	376	0.468244
	S-HC006	G2_Age20-30	γδ T2	126	0.156912
	S-HC007	G2_Age20-30	CD3+ Undefined T	39	0.042857
	S-HC007	G2_Age20-30	NKT	328	0.36044
	S-HC007	G2_Age20-30	Proliferating T	24	0.026374
	S-HC007	G2_Age20-30	Treg	79	0.086813
	S-HC007	G2_Age20-30	γδ T1	383	0.420879
	S-HC007	G2_Age20-30	γδ T2	57	0.062637
	S-HC008	G3_Age30-60	CD3+ Undefined T	17	0.045093
	S-HC008	G3_Age30-60	NKT	66	0.175066
	S-HC008	G3_Age30-60	Proliferating T	5	0.013263
	S-HC008	G3_Age30-60	Treg	76	0.201592
	S-HC008	G3_Age30-60	γδ T1	172	0.456233
	S-HC008	G3_Age30-60	γδ T2	41	0.108753
	S-HC009	G2_Age20-30	CD3+ Undefined T	9	0.020785
	S-HC009	G2_Age20-30	NKT	82	0.189376
	S-HC009	G2_Age20-30	Proliferating T	6	0.013857
	S-HC009	G2_Age20-30	Treg	87	0.200924
	S-HC009	G2_Age20-30	γδ T1	197	0.454965
	S-HC009	G2_Age20-30	γδ T2	52	0.120092
	S-HC010	G3_Age30-60	CD3+ Undefined T	11	0.041045
	S-HC010	G3_Age30-60	NKT	77	0.287313
	S-HC010	G3_Age30-60	Proliferating T	7	0.026119
	S-HC010	G3_Age30-60	Treg	129	0.481343
	S-HC010	G3_Age30-60	γδ T1	42	0.156716
	S-HC010	G3_Age30-60	γδ T2	2	0.007463
	S-HC011	G3_Age30-60	CD3+ Undefined T	44	0.109726
	S-HC011	G3_Age30-60	NKT	70	0.174564
	S-HC011	G3_Age30-60	Proliferating T	23	0.057357
	S-HC011	G3_Age30-60	Treg	52	0.129676
	S-HC011	G3_Age30-60	γδ T1	187	0.466334
	S-HC011	G3_Age30-60	γδ T2	25	0.062344
	S-HC012	G3_Age30-60	CD3+ Undefined T	115	0.252193
	S-HC012	G3_Age30-60	NKT	26	0.057018
	S-HC012	G3_Age30-60	Proliferating T	29	0.063596
	S-HC012	G3_Age30-60	Treg	69	0.151316
	S-HC012	G3_Age30-60	γδ T1	203	0.445175
	S-HC012	G3_Age30-60	γδ T2	14	0.030702
	S-HC013	G3_Age30-60	CD3+ Undefined T	3	0.003713
	S-HC013	G3_Age30-60	NKT	171	0.211634
	S-HC013	G3_Age30-60	Proliferating T	35	0.043317
	S-HC013	G3_Age30-60	Treg	280	0.346535
	S-HC013	G3_Age30-60	γδ T1	155	0.191832
	S-HC013	G3_Age30-60	γδ T2	164	0.20297
	S-HC014	G3_Age30-60	CD3+ Undefined T	2	0.003096
	S-HC014	G3_Age30-60	NKT	253	0.391641
	S-HC014	G3_Age30-60	Proliferating T	69	0.106811
	S-HC014	G3_Age30-60	Treg	172	0.266254
	S-HC014	G3_Age30-60	γδ T1	48	0.074303
	S-HC014	G3_Age30-60	γδ T2	102	0.157895
	S-HC015	G4_Age60-80	CD3+ Undefined T	4	0.004329
	S-HC015	G4_Age60-80	NKT	81	0.087662
	S-HC015	G4_Age60-80	Proliferating T	62	0.0671
	S-HC015	G4_Age60-80	Treg	259	0.280303
	S-HC015	G4_Age60-80	γδ T1	354	0.383117
	S-HC015	G4_Age60-80	γδ T2	164	0.177489
	S-HC016	G3_Age30-60	CD3+ Undefined T	1	0.001443
	S-HC016	G3_Age30-60	NKT	378	0.545455
	S-HC016	G3_Age30-60	Proliferating T	26	0.037518
	S-HC016	G3_Age30-60	Treg	155	0.223665
	S-HC016	G3_Age30-60	γδ T1	127	0.183261
	S-HC016	G3_Age30-60	γδ T2	6	0.008658
	S-HC017	G4_Age60-80	CD3+ Undefined T	8	0.005559
	S-HC017	G4_Age60-80	NKT	285	0.198054
	S-HC017	G4_Age60-80	Proliferating T	36	0.025017
	S-HC017	G4_Age60-80	Treg	227	0.157748
	S-HC017	G4_Age60-80	γδ T1	268	0.18624
	S-HC017	G4_Age60-80	γδ T2	615	0.42738
	S-HC021	G2_Age20-30	CD3+ Undefined T	4	0.0059
	S-HC021	G2_Age20-30	NKT	198	0.292035
	S-HC021	G2_Age20-30	Proliferating T	19	0.028024
	S-HC021	G2_Age20-30	Treg	71	0.10472
	S-HC021	G2_Age20-30	γδ T1	325	0.479351
	S-HC021	G2_Age20-30	γδ T2	61	0.089971
	S-HC022	G2_Age20-30	CD3+ Undefined T	1	0.001701
	S-HC022	G2_Age20-30	NKT	96	0.163265
	S-HC022	G2_Age20-30	Proliferating T	23	0.039116
	S-HC022	G2_Age20-30	Treg	65	0.110544
	S-HC022	G2_Age20-30	γδ T1	233	0.396259
	S-HC022	G2_Age20-30	γδ T2	170	0.289116
	S-HC023	G2_Age20-30	CD3+ Undefined T	2	0.002088
	S-HC023	G2_Age20-30	NKT	646	0.674322
	S-HC023	G2_Age20-30	Proliferating T	20	0.020877
	S-HC023	G2_Age20-30	Treg	40	0.041754
	S-HC023	G2_Age20-30	γδ T1	239	0.249478
	S-HC023	G2_Age20-30	γδ T2	11	0.011482
	S-HC024	G2_Age20-30	CD3+ Undefined T	3	0.004405
	S-HC024	G2_Age20-30	NKT	45	0.066079
	S-HC024	G2_Age20-30	Proliferating T	13	0.01909
	S-HC024	G2_Age20-30	Treg	71	0.104258
	S-HC024	G2_Age20-30	γδ T1	337	0.49486
	S-HC024	G2_Age20-30	γδ T2	212	0.311307
	S-HC025	G2_Age20-30	CD3+ Undefined T	6	0.019672
	S-HC025	G2_Age20-30	NKT	61	0.2
	S-HC025	G2_Age20-30	Proliferating T	9	0.029508
	S-HC025	G2_Age20-30	Treg	90	0.295082
	S-HC025	G2_Age20-30	γδ T1	119	0.390164
	S-HC025	G2_Age20-30	γδ T2	20	0.065574
	SC1	G5_Age>100	CD3+ Undefined T	1	0.001188
	SC1	G5_Age>100	NKT	759	0.901425
	SC1	G5_Age>100	Proliferating T	39	0.046318
	SC1	G5_Age>100	Treg	27	0.032067
	SC1	G5_Age>100	γδ T1	10	0.011876
	SC1	G5_Age>100	γδ T2	6	0.007126
	SC2	G5_Age>100	CD3+ Undefined T	5	0.009328
	SC2	G5_Age>100	NKT	471	0.878731
	SC2	G5_Age>100	Proliferating T	21	0.039179
	SC2	G5_Age>100	Treg	31	0.057836
	SC2	G5_Age>100	γδ T1	2	0.003731
	SC2	G5_Age>100	γδ T2	6	0.011194
	SC3	G5_Age>100	CD3+ Undefined T	1	0.001984
	SC3	G5_Age>100	NKT	396	0.785714
	SC3	G5_Age>100	Proliferating T	20	0.039683
	SC3	G5_Age>100	Treg	44	0.087302
	SC3	G5_Age>100	γδ T1	35	0.069444
	SC3	G5_Age>100	γδ T2	8	0.015873
	SC4	G5_Age>100	NKT	129	0.72067
	SC4	G5_Age>100	Proliferating T	5	0.027933
	SC4	G5_Age>100	Treg	34	0.189944
	SC4	G5_Age>100	γδ T1	5	0.027933
	SC4	G5_Age>100	γδ T2	6	0.03352
	SC5	G5_Age>100	CD3+ Undefined T	4	0.024691
	SC5	G5_Age>100	NKT	60	0.37037
	SC5	G5_Age>100	Proliferating T	25	0.154321
	SC5	G5_Age>100	Treg	40	0.246914
	SC5	G5_Age>100	γδ T1	30	0.185185
	SC5	G5_Age>100	γδ T2	3	0.018519
	SC6	G5_Age>100	CD3+ Undefined T	2	0.00495
	SC6	G5_Age>100	NKT	47	0.116337
	SC6	G5_Age>100	Proliferating T	22	0.054455
	SC6	G5_Age>100	Treg	107	0.264851
	SC6	G5_Age>100	γδ T1	201	0.497525
	SC6	G5_Age>100	γδ T2	25	0.061881
	SC7	G5_Age>100	CD3+ Undefined T	1	0.001435
	SC7	G5_Age>100	NKT	623	0.893831
	SC7	G5_Age>100	Proliferating T	22	0.031564
	SC7	G5_Age>100	Treg	22	0.031564
	SC7	G5_Age>100	γδ T1	4	0.005739
	SC7	G5_Age>100	γδ T2	25	0.035868
